# Supplementary material for: Turnip mosaic virus in oilseed rape activates networks of sRNA-mediated interactions between viral and host genomes
Source: Commun Biol. 2020 Nov 23;3:702. doi: 10.1038/s42003-020-01425-y (PMC7683744; doi:10.1038/s42003-020-01425-y)
Supplement: Supplementary file 3 — Supplementary Data 1 [file 42003_2020_1425_MOESM3_ESM.xlsx]

## Sheet: Sheet1
	Supplementary Data 1: mRNA transcripts that are most strongly and significantly regulated within sites of local TuMV infection in Drakkar and Tanto leaves
	a) mRNA transcripts strongly regulated in both cultivars
		mRNA FC (log2)					% identity
	Gene ID1	Drakkar	lfcSE	Tanto	lfcSE	UniProt	Drakkar	Tanto	Annotation
	BnaC01g29230D	8.68849	0.278306	8.27974	0.440194	DF207_ARATH	60.71	60.714	Defensin-like protein 207
	BnaC01g29190D	7.36522	0.20012	7.89219	0.393653	DF207_ARATH	60.71	60.714	Defensin-like protein 207
	BnaC01g29140D	7.17462	0.331659	7.41156	0.477951	DF208_ARATH	52.54	52.542	Defensin-like protein 208
	BnaC01g29220D	6.53308	0.424855	7.77667	0.423048	DF207_ARATH	62.5	62.5	Defensin-like protein 207
	BnaA01g35950D	6.48431	0.178606	8.29168	0.401556	DF207_ARATH	62.5	62.5	Defensin-like protein 207
	BnaA01g35960D	6.2032	0.433488	7.97725	0.467242	DF206_ARATH	62.5	62.5	Defensin-like protein 206
	BnaC01g29130D	5.97011	0.183501	7.79043	0.435469	DF207_ARATH	62.5	62.5	Defensin-like protein 207
	BnaC05g14970D	5.88596	0.202944	7.27648	0.410217	PR5_ARATH	63.52	63.519	Pathogenesis-related protein 5
	BnaA06g13430D	5.70886	0.326078	6.70136	0.512652	PR5_ARATH	65.89	65.888	Pathogenesis-related protein 5
	BnaC01g29150D	5.20671	0.559748	7.14799	0.485679	DF207_ARATH	62.5	62.5	Defensin-like protein 207
	BnaC01g39170D	4.8359	0.209706	7.14411	0.246509	GSTU8_ARATH	84.4	84.404	Glutathione S-transferase U8
	BnaA03g38440D	4.74133	0.300918	7.33534	0.484532	ALD1_ARATH	77.25	77.251	Aminotransferase ALD1
	BnaC07g02620D	4.67245	0.311761	4.97818	0.203703	ADO2_ARATH	86.2	86.2	Adagio protein 2
	BnaA07g21910D	4.60622	0.233935	5.25823	0.274668	PR5_ARATH	66.39	66.387	Pathogenesis-related protein 5
	BnaC03g25600D	4.31	0.178991	7.28	0.231958	PUB54_ARATH	58.33	58.333	U-box domain-containing protein 54
	BnaC03g45280D	4.28	0.521083	7.4	0.422202	ALD1_ARATH	77.25	77.251	Aminotransferase ALD1
	BnaA09g15090D	-5.66188	0.196767	-3.45806	0.277053	C96AF_ARATH	83.37	83.156	Alkane hydroxylase MAH1
	BnaA03g30400D	-5.44664	0.309974	-3.46571	0.253423	THD1_ARATH	75	74.265	Threonine dehydratase biosynthetic, chloroplastic
	BnaUnng00890D	-4.62339	0.141263	-5.09327	0.261327	THN_BRARP	41.18	41.176	Thionin
	BnaC02g17410D	-4.62339	0.141263	-5.09327	0.261327	THN_BRARP	41.18	41.176	Thionin
	BnaA05g24690D	-4.13638	0.200087	-4.44159	0.350797	Y3148_ARATH	59.54	59.542	LRR receptor-like serine/threonine-protein kinase At3g14840
	BnaC05g46590D	-4.01108	0.271552	-5.87523	0.34146	DOX1_ARATH	68.67	68.667	Alpha-dioxygenase 1
	BnaC01g23300D	-3.83072	0.209157	-3.3997	0.322529	NLTP5_ARATH	90.43	90.435	Non-specific lipid-transfer protein 5
	BnaA09g15080D	-3.70465	0.220819	-4.11844	0.26363	C96AF_ARATH	80.13	80.338	Alkane hydroxylase MAH1
	BnaA09g42190D	-3.20048	0.160102	-3.28876	0.270614	SDR3A_ARATH	86.17	86.166	Short-chain dehydrogenase reductase 3a
	BnaA06g24680D	-3.06533	0.12825	-4.24883	0.295825	XTH6_ARATH	94.57	94.574	Xyloglucan endotransglucosylase/hydrolase protein 6
	BnaA03g15910D	-3.05654	0.427335	-3.20821	0.325774	TIF5B_ARATH	56.49	57.252	Protein TIFY 5B
	BnaA01g19350D	-2.95242	0.196352	-4.23271	0.339941	NLTP5_ARATH	88.7	88.696	Non-specific lipid-transfer protein 5
	BnaA10g25800D	-2.93991	0.159503	-3.09616	0.323412	BSMT1_ARATH	65.73	65.734	Salicylate/benzoate carboxyl methyltransferase
	b) mRNA transcripts more strongly regulated in Tanto than in Drakkar
		mRNA FC (log2)					% identity
	Gene ID1	Drakkar	lfcSE	Tanto	lfcSE	UniProt	Drakkar	Tanto	Annotation
	BnaA08g00970D	2.99593	0.493298	7.52345	0.24981	GLIP3_ARATH	64.74	64.737	GDSL esterase/lipase 3
	BnaA04g12350D	1.05594	0.171053	5.56666	0.206042	GRP1_SINAL	95.83	95.833	Glycine-rich RNA-binding protein GRP1A
	BnaC03g25220D	1.78887	0.208537	5.79467	0.209189	PME17_ARATH	92.77	92.766	Pectinesterase/pectinesterase inhibitor 17
	BnaA02g04960D	1.53687	0.187491	4.93508	0.20731	GL33_ARATH	92.89	92.891	Germin-like protein subfamily 3 member 3
	BnaC06g12520D	0.461759	0.150637	3.82894	0.284985	CML45_ARATH	76.1	76.098	Calcium-binding protein CML45
	BnaA10g00970D	1.22551	0.516177	4.58224	0.233097	MAN1_ARATH	89.92	89.922	Mannan endo-1,4-beta-mannosidase 1
	BnaA03g21140D	2.7873	0.195245	6.10911	0.301877	PME17_ARATH	92.77	92.766	Pectinesterase/pectinesterase inhibitor 17
	BnaA03g11410D	1.46346	0.462886	4.63535	0.298806	DIRL1_ARATH	35.14	35.135	Putative lipid-transfer protein DIR1
	BnaC03g45280D	4.2833	0.521083	7.39753	0.422202	ALD1_ARATH	77.25	77.251	Aminotransferase ALD1
	BnaA03g40940D	0.673179	0.17902	3.70523	0.160492	CML41_ARATH	77.67	77.67	Calcium-binding protein CML41
	BnaC07g25010D	1.22091	0.183734	4.22981	0.274269	SAP12_ARATH	74.62	74.619	Zinc finger AN1 domain-containing stress-associated protein 12
	BnaC03g33890D	2.12928	0.391651	5.10635	0.297218	PR4A_TOBAC	66.25	66.25	Pathogenesis-related protein PR-4A
	BnaC03g25600D	4.30991	0.178991	7.2754	0.231958	PUB54_ARATH	58.33	58.333	U-box domain-containing protein 54
	BnaC05g14950D	4.14136	0.584147	7.08293	0.444817	PR5_ARATH	70.59	70.588	Pathogenesis-related protein 5
	BnaC03g30100D	5.3008	0.253844	8.18345	0.347181	-	-	-	-
	BnaC05g40690D	1.64132	0.176016	4.40601	0.196065	CYT6_ARATH	86.84	86.842	Cysteine proteinase inhibitor 6
	BnaA09g08190D	-1.14425	0.17859	-4.64387	0.229901	ERLL1_ARATH	47.06	47.059	pEARLI1-like lipid transfer protein 1
	BnaC09g17950D	-1.29633	0.187853	-4.76666	0.25104	-	-	-	-
	BnaC09g17940D	-1.04489	0.151345	-4.46836	0.216957	FLA13_ARATH	91.47	91.473	Fasciclin-like arabinogalactan protein 13
	BnaA03g34110D	-0.999734	0.177218	-4.41596	0.231707	TIP21_ARATH	74.39	74.39	Aquaporin TIP2-1
	BnaA01g02460D	-0.43252	0.20303	-3.72855	0.262002	SPE2_ARATH	85.4	85.714	Arginine decarboxylase 2
	BnaC03g39560D	-1.96249	0.125492	-5.11044	0.240893	TIP21_ARATH	73.78	73.78	Aquaporin TIP2-1
	BnaAnng19040D	-1.53985	0.235086	-4.6375	0.331732	XTH16_ARATH	94.07	94.074	Xyloglucan endotransglucosylase/hydrolase protein 1 6
	BnaA07g38390D	-0.854776	0.166547	-3.94973	0.226311	EP1G_DAUCA	43.55	43.548	Epidermis-specific secreted glycoprotein EP1
	BnaA09g16950D	-1.32738	0.142666	-4.29725	0.225404	FLA13_ARATH	83.12	83.55	Fasciclin-like arabinogalactan protein 13
	BnaC01g03720D	-0.554869	0.225284	-3.47417	0.197885	SPE2_ARATH	83.53	83.526	Arginine decarboxylase 2
	BnaC09g17820D	-0.652739	0.156092	-3.54141	0.183799	PPA1_SOLLC	37.23	37.234	Acid phosphatase 1
	BnaA08g25690D	-0.824488	0.338021	-3.63388	0.190721	XTH33_ARATH	90.3	90.299	Xyloglucan endotransglucosylase/hydrolase protein 33
	BnaA02g17670D	-0.664488	0.164101	-3.25899	0.208597	OPR1_ARATH	76.82	76.816	12-oxophytodienoate reductase 1
	BnaA06g05940D	-0.570353	0.154293	-3.15224	0.192272	P2A09_ARATH	79.7	79.699	Protein PHLOEM PROTEIN 2-LIKE A9
	BnaC09g08390D	-1.58913	0.179888	-4.11806	0.238672	ERLL1_ARATH	47.06	47.059	pEARLI1-like lipid transfer protein 1
	BnaC05g04720D	-0.907916	0.176594	-3.4307	0.298004	GRS11_ARATH	95.96	95.96	Monothiol glutaredoxin-S11
	c) mRNA transcripts more strongly regulated in Drakkar than in Tanto
		mRNA FC (log2)					% identity
	Gene ID1	Drakkar	lfcSE	Tanto	lfcSE	UniProt	Drakkar	Tanto	Annotation
	BnaA01g01000D	4.71734	0.227149	0.903194	0.346938	-	-	-	-
	BnaC03g24360D	3.59787	0.148852	0.557592	0.217903	CHI62_ARATH	89.31	89.313	Endochitinase At2g43620 {ECO:0000305}
	BnaA05g25960D	4.86406	0.302537	1.85745	0.242797	HMG10_ARATH	47.79	47.794	High mobility group B protein 10
	BnaA06g13740D	3.53292	0.141598	0.557932	0.195794	-	-	-	-
	BnaA05g25980D	4.72075	0.302708	1.92753	0.251778	HMG10_ARATH	46.92	46.923	High mobility group B protein 10
	BnaA05g26000D	4.61354	0.275912	1.91582	0.238197	HMG10_ARATH	46.92	46.923	High mobility group B protein 10
	BnaC01g29250D	5.80851	0.183265	3.2694	0.628451	DF206_ARATH	62.5	62.5	Defensin-like protein 206
	BnaA05g05070D	4.15527	0.158407	1.64934	0.200149	PMTG_ARATH	81.65	81.648	Probable methyltransferase PMT16
	BnaCnng24320D	3.13887	0.214134	0.748346	0.156592	-	-	-	-
	BnaA06g13410D	5.51551	0.561178	3.20411	0.629101	PR5_ARATH	70.59	70.588	Pathogenesis-related protein 5
	BnaCnng00060D	4.41414	0.276202	2.16658	0.250083	CDC45_SCHPO	27.7	27.856	Cell division control protein 45 homolog
	BnaA08g11650D	2.85429	0.154428	0.651898	0.215691	MCCB_ARATH	71.57	71.566	Methylcrotonoyl-CoA carboxylase beta chain, mitochondrial
	BnaC04g08050D	2.6625	0.154326	0.486591	0.147682	CP29B_ARATH	83.19	83.186	RNA-binding protein CP29B
	BnaA08g21450D	3.09164	0.183089	0.951236	0.173393	IGMT4_ARATH	81.61	81.609	Indole glucosinolate O-methyltransferase 4
	BnaC08g19690D	3.32898	0.216478	1.23033	0.182421	IGMT2_ARATH	83.5	83.498	Indole glucosinolate O-methyltransferase 2
	BnaC05g44310D	2.71967	0.191028	0.697806	0.173541	COL9_ARATH	87.74	87.742	Zinc finger protein CONSTANS-LIKE 9
	BnaA03g42750D	-6.23977	0.262527	-1.99886	0.53598	CSLA1_ARATH	78.63	78.632	Mannan synthase 1
	BnaCnng41750D	-5.93929	0.152861	-2.06869	0.235007	BARS_ARATH	62.25	62.252	Alpha-barbatene synthase
	BnaAnng36420D	-5.88881	0.150705	-2.07898	0.250578	BARS_ARATH	62.25	62.252	Alpha-barbatene synthase
	BnaA06g01390D	-4.72293	0.115614	-1.07632	0.129785	ESP_ARATH	76.95	76.946	Epithiospecifier protein
	BnaC04g36140D	-5.04598	0.133433	-1.55001	0.199477	-	-	-	-
	BnaC03g77680D	-4.64804	0.176323	-1.18017	0.273448	PPA1_SOLLC	62.71	62.712	Acid phosphatase 1
	BnaC07g33890D	-6.09022	0.334951	-2.75255	0.309631	CSLA1_ARATH	88.51	88.506	Mannan synthase 1
	BnaA04g06630D	-3.8615	0.190138	-0.631392	0.200571	C83A1_ARATH	85.42	85.424	Cytochrome P450 83A1
	BnaC07g32980D	-4.06591	0.336851	-0.863327	0.192858	Y74B2_ARATH	75.72	75.434	Inactive linolenate hydroperoxide lyase
	BnaA03g31730D	-5.5529	0.142402	-2.39684	0.482815	BSMT1_ARATH	87.68	87.681	Salicylate/benzoate carboxyl methyltransferase
	BnaA04g13830D	-4.17327	0.154538	-1.08422	0.150056	-	-	-	-
	BnaC09g11580D	-3.818	0.158015	-0.735815	0.197283	RHA1A_ARATH	38.65	38.65	RING-H2 zinc finger protein RHA1a
	BnaC06g34250D	-3.52917	0.143059	-0.46355	0.198771	DRTI_DELRE	37.31	37.306	Kunitz-type serine protease inhibitor DrTI
	BnaC06g34210D	-3.97697	0.137046	-1.11699	0.199474	ICI2_CANLI	33.33	33.333	Subtilisin inhibitor CLSI-II
	BnaC02g40310D	-3.54244	0.169238	-0.842515	0.141514	-	-	-	-
	BnaA01g16260D	-3.93712	0.185107	-1.2702	0.262158	DRL27_ARATH	65.61	65.606	Disease resistance protein At4g27190
	1 transcripts with >150 mean reads, foldchange (log2) > -4/+4, p-value < 0.05
	lfcSE = standard error of the estimated log fold change
