# Supplementary material for: Turnip mosaic virus in oilseed rape activates networks of sRNA-mediated interactions between viral and host genomes
Source: Commun Biol. 2020 Nov 23;3:702. doi: 10.1038/s42003-020-01425-y (PMC7683744; doi:10.1038/s42003-020-01425-y)
Supplement: Supplementary file 4 — Supplementary Data 2 [file 42003_2020_1425_MOESM4_ESM.xlsx]

## Sheet: Sheet1
	Supplementary Data 2: mRNA transcripts showing most strongly and significant cultivar-specific regulation within sites of local TuMV infection in leaves
	a) mRNA transcripts regulated in Drakkar (not Tanto)
	Gene ID1	mRNA FC (log2)	lfcSE	UniProt	% identity	Annotation
	BnaC09g40370D	6.86431	0.487597	DF203_ARATH	42.42	Defensin-like protein 203
	BnaCnng60550D	6.85173	0.438585	DF207_ARATH	62.5	Defensin-like protein 207
	BnaC05g09720D	6.21894	0.425068	unknown	-	unknown
	BnaC01g29170D	6.00593	0.23819	DF207_ARATH	62.5	Defensin-like protein 207
	BnaA06g19890D	5.50095	0.372189	ZAT8_ARATH	69.59	Zinc finger protein ZAT8
	BnaC05g49410D	5.39872	0.290435	unknown	-	unknown
	BnaC09g22350D	4.51658	0.250405	unknown	-	unknown
	BnaC01g29210D	4.50069	0.154716	DF207_ARATH	63.16	Defensin-like protein 207
	BnaC07g39480D	4.42472	0.24339	SRG1_ARATH	58.33	Protein SRG1
	BnaC05g41990D	4.21152	0.233937	FLS1_ARATH	47.75	Flavonol synthase/flavanone 3-hydroxylase
	BnaA08g02780D	4.19558	0.298674	BNM2A_BRANA	100	BURP domain-containing protein BNM2A
	BnaCnng38430D	-7.24685	0.440948	unknown	-	unknown
	BnaA05g34460D	-6.62549	0.420379	LEUD1_ARATH	78.12	3-isopropylmalate dehydratase small subunit 1
	BnaC03g68210D	-5.8821	0.271317	unknown	-	unknown
	BnaAnng18430D	-5.39228	0.352037	unknown	-	unknown
	BnaC04g49050D	-5.34313	0.157373	DEF2_SINAL	60	Defensin-like protein 2
	BnaC04g53020D	-5.21723	0.206061	DEF2_SINAL	49.06	Defensin-like protein 2
	BnaA08g03000D	-5.07422	0.200861	unknown	-	unknown
	BnaA09g08240D	-5.0581	0.310607	unknown	-	unknown
	BnaA04g23180D	-4.93421	0.193904	JAL22_ARATH	50.56	Jacalin-related lectin 22
	BnaC04g46230D	-4.88832	0.202941	JAL22_ARATH	72.33	Jacalin-related lectin 22
	BnaC09g40230D	-4.87698	0.222607	DTX25_ARATH	71.48	DETOXIFICATION 25
	BnaC07g41630D	-4.74087	0.593082	MTNN_STAAB	44.19	5'-Methylthioadenosine/S-adenosylhomocysteine nucleosidase
	BnaA07g22440D	-4.54477	0.541527	SSL12_ARATH	62.92	STRICTOSIDINE SYNTHASE-LIKE 12
	BnaA09g25390D	-4.53988	0.171858	unknown	-	unknown
	BnaA10g17050D	-4.39398	0.163685	DTX25_ARATH	89.56	DETOXIFICATION 25
	BnaA05g03410D	-4.3383	0.281647	DEF2_SINAL	67.42	Defensin-like protein 2
	BnaC04g53000D	-4.33472	0.282295	DEF2_SINAL	67.42	Defensin-like protein 2
	BnaC04g46210D	-4.31212	0.170312	JAL22_ARATH	64.37	Jacalin-related lectin 22
	BnaCnng04040D	-4.28856	0.252917	GES_ARATH	70.64	(E,E)-geranyllinalool synthase
	BnaCnng04030D	-4.26561	0.196625	GES_ARATH	54.39	(E,E)-geranyllinalool synthase
	BnaC06g33390D	-4.15521	0.250317	PIP21_PEA	33.54	Kunitz-type trypsin inhibitor-like 1 protein
	BnaA08g13470D	-4.06204	0.139299	PPA1_SOLLC	64.41	Acid phosphatase 1
	b) mRNA transcripts regulated in Tanto (not Drakkar)
	Gene ID1	mRNA FC (log2)	lfcSE	UniProt	% identity	Annotation
	BnaA02g01560D	7.49223	0.440892	GH312_ARATH	87.55	4-substituted benzoates-glutamate ligase GH3.12
	BnaA05g14960D	7.05325	0.489782	unknown	-	unknown
	BnaA05g27860D	7.04244	0.390299	ATL66_ARATH	79.62	RING-H2 finger protein ATL66
	BnaA01g13360D	6.90987	0.47301	CHX17_ARATH	83.41	Cation/H(+) antiporter 17
	BnaCnng62410D	6.77961	0.454174	GLIP3_ARATH	67.51	GDSL esterase/lipase 3
	BnaC05g42040D	6.4155	0.349495	ATL66_ARATH	80.89	RING-H2 finger protein ATL66
	BnaA03g20310D	5.99933	0.405041	CHI4_BRANA	91.16	Basic endochitinase CHB4
	BnaC03g24290D	5.74134	0.408	CHI4_BRANA	98.51	Basic endochitinase CHB4
	BnaA02g05170D	5.59177	0.369581	ALDO1_ARATH	78.33	Indole-3-acetaldehyde oxidase
	BnaCnng43250D	5.57549	0.291639	APRR1_ARATH	56.51	Two-component response regulator-like APRR1
	BnaC03g23960D	5.57127	0.325905	AHL16_ARATH	89.62	AT-hook motif nuclear-localized protein 16
	BnaC01g44570D	5.49566	0.230886	unknown	-	unknown
	BnaA10g16170D	5.37819	0.385699	EDL16_ARATH	53.12	Sugar transporter ERD6-like 16
	BnaC03g05810D	5.34443	0.328769	GH312_ARATH	77.88	4-substituted benzoates-glutamate ligase GH3.12
	BnaA04g22640D	5.08044	0.311709	ELF4_ARATH	89.69	Protein EARLY FLOWERING 4
	BnaAnng01030D	5.00144	0.267948	ACR12_ARATH	94.74	ACT domain-containing protein ACR12
	BnaA09g38500D	4.95367	0.36232	unknown	-	unknown
	BnaA07g01250D	4.91803	0.179795	ADO2_ARATH	87.17	Adagio protein 2
	BnaA04g00590D	4.82121	0.249925	WRK46_ARATH	45.4	WRKY transcription factor 46
	BnaA03g31560D	4.7617	0.257856	ATL66_ARATH	75.95	RING-H2 finger protein ATL66
	BnaC08g42160D	4.49582	0.226026	ENDO1_ARATH	60.4	Endonuclease 1
	BnaC05g48450D	4.45326	0.360045	RL392_ARATH	88.89	60S ribosomal protein L39-2
	BnaC01g38510D	4.45124	0.217971	MD37C_ARATH	97.1	Mediator of RNA polymerase II transcription subunit 37c
	BnaA09g47700D	4.38189	0.214372	ENDO1_ARATH	61.33	Endonuclease 1
	BnaC05g05720D	4.3522	0.31237	Y103_SYNY3	26.21	Uncharacterized protein sll0103
	BnaA02g09030D	4.26648	0.351784	unknown	-	unknown
	BnaA10g01170D	4.21799	0.226005	unknown	-	unknown
	BnaA06g08850D	4.19914	0.278366	PDCB3_ARATH	53.85	PLASMODESMATA CALLOSE-BINDING PROTEIN 3
	BnaA10g17020D	4.14767	0.243893	AATPI_ARATH	87.46	AAA-ATPase At5g17760
	BnaA06g00020D	4.10373	0.341323	unknown	-	unknown
	BnaA09g20420D	4.05795	0.234394	CRK36_ARATH	76.47	Cysteine-rich receptor-like protein kinase 36
	BnaA02g19960D	4.05391	0.294293	unknown	-	unknown
	BnaCnng60030D	-4.64607	0.318791	C96AF_ARATH	72.23	Alkane hydroxylase MAH1
	BnaA06g36620D	-4.41355	0.257465	BH092_ARATH	67.21	Transcription factor bHLH92
	BnaA01g00740D	-4.35209	0.296495	YODA_ARATH	38.64	Mitogen-activated protein kinase kinase kinase YODA
	BnaC08g42000D	-4.31727	0.272739	GPT2_ARATH	72.77	Glucose-6-phosphate/phosphate translocator 2, chloroplastic
	BnaAnng19060D	-4.24728	0.275287	TMK4_ARATH	76.63	Receptor-like kinase TMK4
	BnaC07g17250D	-4.18407	0.259475	BH092_ARATH	68.85	Transcription factor bHLH92
	BnaCnng19670D	-4.01076	0.285424	BH092_ARATH	57.78	Transcription factor bHLH92
	1 transcripts with >150 mean reads, foldchange (log2) > -4/+4, p-value < 0.05
	lfcSE = standard error of the estimated log fold change
