# Supplementary material for: Turnip mosaic virus in oilseed rape activates networks of sRNA-mediated interactions between viral and host genomes
Source: Commun Biol. 2020 Nov 23;3:702. doi: 10.1038/s42003-020-01425-y (PMC7683744; doi:10.1038/s42003-020-01425-y)
Supplement: Supplementary file 5 — Supplementary Data 3 [file 42003_2020_1425_MOESM5_ESM.xlsx]

## Sheet: Sheet1
Supplementary Data 3: Changes in miRNA expression levels upon TuMV infection in Drakkar and Tanto
		Drakkar				Tanto
miRNA*	miRNA sequence	baseMean	Log2FC	lfcSE	pval	baseMean	Log2FC	lfcSE	pval
miRn4	GAAUGAUACUUGGAUAUGAUC	23.1858	7.96087	1.43623	2.97503e-08	60.7913	8.82805	1.34279	4.88531e-11
miR9558	AGAGAUGUCUGGCUUGCAACA	1908.33	6.71441	0.500644	5.17609e-41	439.409	6.50134	0.431834	3.19273e-51
miR159a	GAGCUCCUUGAAGUUCAAACG	455.186	6.60961	0.676874	1.59266e-22	300.613	5.43679	0.567808	1.01809e-21
miRC21	GGAGGCAGCGGUUGAUCGAUC	1613.79	6.53423	0.496394	1.4254e-39	2147.09	6.08612	0.411138	1.39881e-49
miR159*	UUUGGAUUGAAGGGAGCUCUA	893.889	6.36459	0.676874	1.04467e-12	754.549	6.1183	0.567808	1.27904e-10
miR161*	GUCACUUUCAAUGCGUUGAUC	2462.28	5.8312	0.504287	6.327e-31	2802.2	5.89483	0.395517	3.10043e-50
miRC12	GGGUCGAUAUGAGAACACAUG	19188.5	5.7612	0.33453	1.82273e-66	9750.47	4.99336	0.293894	9.68659e-65
miR393b*	AUCAUGCGAUCUCUUUGGAUU	14715.6	5.73345	0.303412	1.21686e-79	13898.9	4.5406	0.31708	1.63939e-46
miR400*	GACUUAUAAUGAUCUCAUGAA	213.21	5.59186	0.646408	5.11968e-18	127.551	4.19928	0.512338	2.47897e-16
miR398a	AAGGAGUGGCAUGUGAACACA	872.442	5.41452	0.44	3.71523e-35	167.441	6.17008	0.55	5.89878e-29
miR399c	GGGCAUCUUUCUAUUGGCAGG	112.641	5.39016	0.749912	6.58834e-13	25.9729	5.40099	0.846171	1.73822e-10
miRC23a*	UAUCUACUGCUUAUGCCACCA	55.513	5.16351	0.678841	2.8192e-14	70.8335	4.02108	0.425616	3.46402e-21
miR400*	GACUUAUAAUAAUCUCAUGAA	26.0157	5.12814	0.646408	1.10092e-09	24.2298	4.80864	0.512338	6.62961e-09
miR398	GGGUCGACAUGAGAACACAUG	2260.82	5.11982	0.488907	1.16209e-25	1964.64	4.60905	0.424	1.59491e-27
miR160c*	GCGUACAAGGAGCCAAGCAUG	116.92	4.77286	0.559911	1.53699e-17	62.759	3.51397	0.39819	1.09599e-18
miR160a*	GCGUAUGAGGAGCCAUGCAUA	1661.22	4.76952	0.37671	9.72891e-37	1707.87	4.65269	0.471481	5.71647e-23
miR171b	AGAUAUUAGUGCGGUUCAAUC	2075.45	4.59384	0.495478	1.83475e-20	1980.74	3.56806	0.328316	1.64155e-27
miRC52	UCAACCAAAUACACAUUGUGG	56.9356	4.50996	0.702829	1.39113e-10	34.474	4.48879	0.746488	1.81874e-09
miR162b*	GGAGGCAGCGGUUCAUCGAUC	777.281	4.42668	0.672139	4.51982e-11	893.125	4.04646	0.500406	6.14714e-16
miR166a*	GGAAUGUUGUUUGGCUCGAAG	674.588	4.39514	0.624686	1.9819e-12	677.954	4.51852	0.581769	8.04606e-15
miR162a	UGGAGGCAGCGGUUCAUCGAUC	826.7	4.33401	0.684974	2.49542e-10	899.698	3.88432	0.493315	3.43743e-15
miRC18	UCGCGAUCUUAGAUCCUCUAA	1099.76	4.32237	0.448497	5.55458e-22	1707.96	5.12087	0.345275	9.19676e-50
miR169a*	GGCAAGUUGUCCUUGGCUACA	1420.89	4.214	0.773737	5.14292e-08	201.364	2.54399	0.785442	0.0011998
miR393*	UCCAAAGGGAUCGCAUUGAUC	4174.63	4.15475	0.303412	6.0472e-17	4078.06	2.69204	0.31708	2.55122e-09
miR166b	GGACUGUUGUCUGGCUCGAGG	2522.14	4.15141	0.901591	4.13371e-06	3177.51	4.65708	0.731975	1.98686e-10
miR398*	UGUGUUCUCAGGUCACCCCUG	128022	4.08956	0.44	3.89541e-41	73185.9	4.33588	0.55	1.29503e-39
miR399f*	UGCCAAAGGAGAGUUGCCCUG	1166.04	4.07453	0.32337	2.10628e-36	308.211	2.23367	0.356421	3.68182e-10
miR160b*	GCGUACAGAGUAGUCAAGCAUG	1088.47	3.7734	0.549546	6.58428e-12	741.563	2.9499	0.453502	7.78384e-11
miR5717	GUUUGGAUUGUUUGCCUUGGC	36.1728	3.58346	0.54288	4.08818e-11	51.4021	2.30059	0.425984	6.64025e-08
miR166e	GGAAUGUUGUCUGGCUCGAGG	7198.02	3.44681	0.577989	2.46973e-09	4837.54	3.14612	0.553405	1.308e-08
miR396	AAUAAAGCUGUGGGAAGAUAC	80.3474	3.40412	0.796786	1.93461e-05	77.3442	1.7793	0.482233	0.000224502
miR396a*	GUUCAAUAAAGCUGUGGGAAG	3476.75	3.39358	0.662446	3.01025e-07	3021.42	3.56107	0.443673	1.00427e-15
miR9552b*	UGACCGAGUAGACCGAUAGUC	107.591	3.25837	0.436191	8.01575e-14	40.4735	2.54365	0.440065	7.46235e-09
miR9557*	GCUGAGUUGGAACGCAAAAUC	93.7296	3.2066	0.905845	0.000400278	99.5115	3.98694	0.758228	1.45449e-07
miRC31	AGAUCAUCCUGCGGCUUCAUU	914.46	3.00706	0.533683	1.75529e-08	995.556	3.27197	0.512629	1.73968e-10
miR166g	GGAAUGUUGUUUGGCUCGAGG	15.9844	2.93507	0.749941	9.08818e-05	11.1914	1.64075	0.660705	0.013016
miR390c, miR390a, miR390b, miR390d	AAGCUCAGGAGGGAUAGCGCC	663.209	2.81523	0.43073	6.32089e-11	834.002	2.32468	0.398447	5.4002e-09
miRC27	UAAGAUGAUGGAACACUGGCC	859.157	2.60187	0.298996	3.25999e-18	1421.18	1.48662	0.28216	1.37401e-07
miR860	AUGUAGUCCAAUCUAUUGAAG	10.5346	2.59998	0.867742	0.00273318	16.9103	2.1429	0.559082	0.000126647
miR172d	GCAGCAUCAUUAAGAUUCACA	23.3382	2.57609	0.665745	0.000109065	32.7938	1.10761	0.446437	0.0131016
miR167e*	GAUCAUGUUCGUAGUUUCACC	53915.6	2.43316	0.281538	5.506e-18	93231.6	2.09021	0.309929	1.53901e-11
miR390d*	CGCUGUCCAUCCUGAGUUUCA	145.309	2.42286	0.4069	2.60951e-09	144.21	2.93412	0.485768	1.53952e-09
miR172a	GCAGCACCAUCAAGAUUCACA	563.75	2.36203	0.682929	0.000542829	686.187	1.96882	0.762672	0.00983773
miR403	UGUUUUGUGCGUGAAUCUAAUU	2661.23	2.34353	0.659953	0.000383681	821.744	1.61772	0.548736	0.00319751
miR167b*	GAUCAUGUUCGCAGUUUCACC	135301	2.32552	0.361636	1.27143e-10	190065	2.00669	0.359048	2.28485e-08
miR1885b	UACAUCUUCUCCGCGGAAGCUC	68092.8	2.29462	0.478438	1.6182e-06	75657.9	2.8514	0.356936	1.36541e-15
miR160a*	GCGUACAGAGUAGUCAAGCAUA	434.783	2.24612	0.37671	1.4227e-12	564.211	2.3535	0.471481	1.13261e-10
miR171a*, miR171b*, miR171c*, miR171d*, miR171e*	UUGAGCCGUGCCAAUAUCACG	795.762	2.19959	0.52	2.42314e-05	753.347	1.93372	0.52	0.000179182
miRC39	UAAGAUGAUGGGACGUUGGAUC	18.1065	2.13284	0.712045	0.00274104	35.4026	2.60415	0.59934	1.39255e-05
miR408	CAGGGAACAAGCAGAGCAUGG	28.7387	1.99264	0.484455	3.90275e-05	14.6087	1.99199	0.589546	0.000727888
miR166e	GGAAUGUUGUCUGGCACGAGG	576.652	1.97604	0.577989	0.00777705	915.451	2.74297	0.553405	0.00019454
miR398a*	UGUGUUCUCAGGUCACCCCUU	10530.3	1.56924	0.44	1.74513e-06	1850.38	2.48402	0.55	8.96118e-19
miR164c*	CACGUGUUCUACUACUCCAAC	253.964	1.51482	0.363224	3.03961e-05	495.605	1.04249	0.400203	0.00919037
miR171e	UAUUGGCCUGGUUCACUCAGA	78.8688	1.23589	0.429237	0.00398608	143.303	2.47818	0.304592	4.08399e-16
miR161	UCAAUGCACUGAAAGUGACUA	318.978	0.857513	0.400292	0.0321758	339.42	0.673826	0.311977	0.030784
miR168b	UCGCUUGGUGCAGGUCGGGAC	22226.2	0.731604	0.311273	0.0187552	23407.7	1.77697	0.312421	1.28738e-08
miRC13	ACCCUGUUGAGCUUGUCUCUA	6532.52	-0.663396	0.329206	0.0438899	23758.3	-1.19693	0.345317	0.000527888
miRC33	UUUUGCCUACUCCUCCCAUACC	1153.08	-1.03226	0.389345	0.00801878	781.326	-0.881648	0.288414	0.00223653
miRC28	AUGGAUCCGCCGGAUAAGGAU	76.1472	-1.08787	0.416257	0.00896334	75.2834	-0.968964	0.379701	0.0107134
miR156g, miR156b, miR156c	UUGACAGAAGAUAGAGAGCAC	8554.79	-1.12703	0.38	0.00284938	11778.4	-1.65193	0.23	2.93908e-13
miR166e*, miR166a*, miR166b*, miR166c*, miR166d*	UCGGACCAGGCUUCAUUCCCC	514449	-1.32994	0.4	0.000861825	466584	-1.15668	0.32	0.000241512
miR858a	UUUCGUUGUCUGUUCGACCUU	163.222	-1.39075	0.331029	2.65384e-05	177.618	-0.920953	0.298981	0.00206788
miR167d	UGAAGCUGCCAGCAUGAUCU	181.683	-1.41791	0.646279	0.0282388	403.384	-1.33469	0.474561	0.00491616
miR169d, miR169c, miR169e, miR169f	UAGCCAAGGAUGACUUGCCUA	60.4605	-1.4373	0.555295	0.00964366	51.181	-3.26087	0.55372	3.88483e-09
miR156f*	UGCUCACUGCUCUUUCUGUCAGA	242.519	-1.4456	0.668749	0.0306458	170.625	-1.79875	0.650816	0.00571271
miR9563b	AAGAACUCGUCUCUUAACUUUUAA	195.955	-1.68746	0.608101	0.00552079	148.041	-1.42317	0.368099	0.000110508
miR169b*	GGCAAGUUGUCCUUCGGCUACA	32.7196	-1.7109	0.71	0.0160551	68.8778	-2.03478	0.58	0.000501181
miR403*	UUAGAUUCACGCACAAACUCG	107384	-1.72455	0.659953	0.0389198	31065.5	-1.18708	0.548736	0.0312453
miR169h, miR169g, miR169i, miR169j, miR169k, miR169l	UAGCCAAGGAUGACUUGCCUGC	135.97	-1.77968	0.566927	0.00169431	107.531	-2.5832	0.399824	1.04121e-10
miR156a*	GCUCACUGCUCUUUCUGUCAGA	183.682	-1.80495	0.869015	0.0378007	106.685	-1.89275	0.791492	0.0167857
miR156e*	UGCUCACCUCUCUUUCUGUCAGU	298.04	-1.85995	0.59356	0.00172703	98.7262	-1.40923	0.596456	0.0181441
miR408a	ACAGGGAACAAGCAGAGCAUG	192.309	-1.86216	0.615655	0.00248899	240.288	-1.87756	0.411442	5.03395e-06
miR167f	UGAAGCUGCCAGCAUGAUCUU	266.943	-1.86355	0.574743	0.00118524	580.016	-1.58203	0.445357	0.000381923
miR169h	UAGCCAAGGAUGACUUGCCUG	114.849	-1.92835	0.57295	0.00076365	93.3744	-2.73465	0.406988	1.82663e-11
miR157a*	GCUCUCUAGCCUUCUGUCAUC	237.753	-1.92935	0.722663	0.00759028	447.564	-2.05507	0.69925	0.00329307
miR408a*	AUGCACUGCCUCUUCCCUGGC	1269.97	-1.94172	0.615655	0.00173207	1812.29	-2.56415	0.411442	1.42854e-06
miR393	UCCAAAGGGAUCGCAUUGAUC	190.168	-2.00408	0.448706	7.95645e-06	269.142	-2.09923	0.39039	7.56305e-08
miR157c*	GCUCUCUAUACUUCUGUCACC	95.9895	-2.06364	0.68189	0.00247522	150.02	-2.39968	0.613184	9.09768e-05
miRC23a1	UCAGAACCAAACCCAGAACAAG	594.723	-2.11036	0.584091	0.000302596	812.069	-1.35489	0.332304	4.55661e-05
miR164e	UGGAGAAGCAGGGCACGUGCAA	31.5261	-2.11493	0.592946	0.000361338	43.5502	-1.4056	0.439303	0.00137608
miR156b*	GCUCACCUCUCUUUCUGUCAGU	140.432	-2.15252	0.710926	0.00246361	38.8143	-2.12937	0.708627	0.00265651
miR394a, miR394b	UUGGCAUUCUGUCCACCUCC	428.954	-2.17245	0.556344	9.42813e-05	508.688	-2.09654	0.38183	4.00206e-08
miR157d	UGACAGAAGAUAGAGAGCAC	12.8955	-2.2417	0.773762	0.00376575	18.4756	-1.45497	0.709735	0.040362
miRn23*	UUUCCAAAUGUAGACAAAGCU	2232.71	-2.27491	0.640359	0.00038151	2188.85	-2.10052	0.471967	8.56484e-06
miR156a*	GCUUACUCUCUCUCUGUCACC	26.6058	-2.30776	0.869015	0.00107796	17.1439	-2.18495	0.791492	0.00174139
miR164a	UGGAGAAGCAGGGCACGUGCA	29.091	-2.32681	0.596611	9.61748e-05	40.1715	-1.18896	0.469828	0.0113855
miR827*	UUAGAUGACCAUCAACAAACG	13.2556	-2.55274	0.837023	0.00229003	14.1664	-2.44181	0.801136	0.00230416
miRC7	CAAAUCCUGUCAUCCCUACCA	1467.3	-2.56997	0.540716	2.00516e-06	1382	-2.95051	0.458473	1.23058e-10
miR396a	UUCCACAGCUUUCUUGAACUG	74928.9	-2.58141	0.77247	0.000832483	82657.8	-2.38957	0.687535	0.000509785
miR1140*	ACAGCCUAAACCAAUCGGAGC	609.871	-2.58401	0.331482	6.42374e-15	1448.43	-2.24034	0.350983	1.73592e-10
miR1140	UCCGAUUGGCUUUAGGCUGUUG	105.844	-2.62331	0.463224	1.48619e-08	112.355	-1.91455	0.344954	2.85401e-08
miR827	UUAGAUGACCAUCAACAAACU	35.0137	-2.67773	0.537304	6.24001e-07	40.9631	-2.83113	0.462853	9.55375e-10
miR319*	UUGGACUGAAGGGAGCUCCCU	60.7532	-2.68375	0.460463	5.59716e-09	42.446	-1.49201	0.496092	0.00263376
miRC3	UGGGAUUGGCUUUGGGCUUUUC	175.551	-2.8024	0.654898	1.87617e-05	167.924	-3.07592	0.538934	1.14706e-08
miR165b*	UCGGACCAGGCUUCAUCCCC	20.6024	-2.84084	0.756535	0.000173293	27.0696	-2.11399	0.52741	6.11679e-05
miR397a, miR397b	UCAUUGAGUGCAGCGUUGAUGU	263.617	-2.85317	0.36	1.81189e-15	305.462	-3.04793	0.3	1.00902e-23
miR171f*	UGAUUGAGCCGCGCCAAUAUC	249.719	-3.02297	0.39856	3.33157e-14	206.43	-2.81606	0.324075	3.63929e-18
miR166f*, miR165a*	UCGGACCAGGCUUCAUCCCCC	10405	-3.08869	0.35377	2.52954e-18	14048.8	-2.4742	0.251606	8.0638e-23
miR6034	UCUGAUGUAUAUAGCUUUGGG	25.9982	-3.14402	0.612348	2.83094e-07	20.1213	-2.77779	0.617482	6.84088e-06
miR171g	UGAUUGAGCCGCGCCAAUAUCU	278.558	-3.19233	0.376905	2.45689e-17	206.13	-2.57334	0.369775	3.42201e-12
miRC1	CCAUACUAAAUCUGGAUCAUUU	4339.06	-3.53352	0.473436	8.42052e-14	3544.18	-3.18234	0.34507	2.90772e-20
miR5718	AAGAGGUUCGGAGCGGUUUGAAGC	540.755	-3.96415	0.878442	6.40046e-06	351.164	-2.82282	0.44351	1.95644e-10
miR825	UCAGAACCAAACACAGAACAAG	997.195	-4.30129	0.703503	9.71035e-10	1114.74	-3.85759	0.546842	1.73461e-12
* miRNAs with at least 10 mean reads and significant changes in expression (pval < 0,05) in both Drakkar and Tanto
lfcSE = standard error of the estimated log2FC
