# Supplementary material for: Turnip mosaic virus in oilseed rape activates networks of sRNA-mediated interactions between viral and host genomes
Source: Commun Biol. 2020 Nov 23;3:702. doi: 10.1038/s42003-020-01425-y (PMC7683744; doi:10.1038/s42003-020-01425-y)
Supplement: Supplementary file 6 — Supplementary Data 4 [file 42003_2020_1425_MOESM6_ESM.xlsx]

## Sheet: Sheet1
Supplementary Data 4: miRNA-mediated mRNA target cleavage found in at least three independent PAREseq analysis samples
miRNA	miRNA sequence	Target gene ID	Predicted gene function	Cleavage found in PAREseq samples	miRNA:mRNA target pair (5'-3' : 3'-5')	Cleavage position
bna-miR156b,c, g	TTGACAGAAGATAGAGAGCAC	BnaA06g36780D	SPL2	DT2 DT3 TT3	TTGACAGAAGATAGAGAGCAC ||||||||||| ||||||||| CTTAAACTGTCTTCTCTCTCTCGTGGTAGTTC	3012
bna-miR156b,c, g	TTGACAGAAGATAGAGAGCAC	BnaA02g14580D	SPL6	DM3 TM3 TT3	TTGACAGAAGATAGAGAGCAC o|||||||||| ||||||||| ACTCGACTGTCTTCTCTCTCTCGTGTTCATCT	1083
bna-miR156b,c, g	TTGACAGAAGATAGAGAGCAC	BnaA07g27730D	SPL6	DM3 TM3 TT3	TTGACAGAAGATAGAGAGCAC o||||||||| || |||||| ACTCGACTGTCTTCCCTCACTCGTGTTCATCT	640
bna-miR156b,c, g	TTGACAGAAGATAGAGAGCAC	BnaC02g14000D	SPL6	DM3 TM3 TT3	TTGACAGAAGATAGAGAGCAC o|||||||||| ||||||||| ACTCGACTGTCTTCTCTCTCTCGTGTTCATCT	1096
bna-miR156b,c, g	TTGACAGAAGATAGAGAGCAC	BnaC02g19100D	SPL6	DM3 TM3 TT3	TTGACAGAAGATAGAGAGCAC o|||||||||| ||||||||| ACTCGACTGTCTTCTCTCTCTCGTGTTCATCT	1117
bna-miR156b,c, g	TTGACAGAAGATAGAGAGCAC	BnaCnng61400D	SPL6	DM3 TM3 TT3	TTGACAGAAGATAGAGAGCAC o|||||||||| || |||||| ACTCGACTGTCTTCTCTCACTCGTGTTCATAT	771
bna-miR156b,c, g	TTGACAGAAGATAGAGAGCAC	BnaA07g08830D	SPL10	DM3 DT3 TM2 TM3 TT3	TTGACAGAAGATAGAGAGCAC ||||||||||| ||||||||| CTGCAACTGTCTTCTCTCTCTCGTGACATCTT	1632
bna-miR156b,c, g	TTGACAGAAGATAGAGAGCAC	BnaC07g11380D	SPL10	DM2 DM3 DT2 DT3 TM2 TM3 TT2 TT3	TTGACAGAAGATAGAGAGCAC ||||||||||| ||||||||| CTTCAACTGTCTTCTCTCTCTCGTGCCACCTT	1568
bna-miR156b,c, g	TTGACAGAAGATAGAGAGCAC	BnaAnng25050D	SPL11	DM3 DT3 TM2 TM3 TT3	TTGACAGAAGATAGAGAGCAC ||||||||||| ||||||||| CTGCAACTGTCTTCTCTCTCTCGTGACATCTT	1341
bna-miR156b,c, g	TTGACAGAAGATAGAGAGCAC	BnaC04g23930D	SPL15	DM2 DM3 DT3 TM3 TT3	TTGACAGAAGATAGAGAGCAC ||||||||||| ||||||||| CTCAAACTGTCTTCTCTCTCTCGTGTCGAACT	952
bna-miR156d,e,f	TGACAGAAGAGAGTGAGCAC	BnaA06g36780D	SPL2	DT2 DT3 TT3	TGACAGAAGAGAGTGAGCAC ||||||||||||| |||||| TTAAACTGTCTTCTCTCTCTCGTGGTAGTTCT	3011
bna-miR156d,e,f	TGACAGAAGAGAGTGAGCAC	BnaA04g19840D	SPL3	DM3 DT3 TT3	TGACAGAAGAGAGTGAGCAC |||||||||||||oo|||| TCTGACTGTCTTCTCTCGTTCGTTTCCGATTT	560
bna-miR156d,e,f	TGACAGAAGAGAGTGAGCAC	BnaA02g14580D	SPL6	DM3 DT2 DT3 TM3 TT3	TGACAGAAGATAGAGAGCAC |||||||||| ||||||||| ACTCGACTGTCTTCTCTCTCTCGTGTTCATCT	1082
bna-miR156d,e,f	TGACAGAAGAGAGTGAGCAC	BnaA07g27730D	SPL6	DM3 DT2 DT3	TGACAGAAGAGAGTGAGCAC |||||||||||||||||||| CTCGACTGTCTTCTCTCACTCGTGTTCATCTT	639
bna-miR156d,e,f	TGACAGAAGAGAGTGAGCAC	BnaC02g14000D	SPL6	DM3 DT2 DT3 TM3 TT3	TGACAGAAGAGAGTGAGCAC ||||||||||||| |||||| CTCGACTGTCTTCTCTCTCTCGTGTTCATCTC	1095
bna-miR156d,e,f	TGACAGAAGAGAGTGAGCAC	BnaC02g19100D	SPL6	DM3 DT2 DT3 TM3 TT3	TGACAGAAGAGAGTGAGCAC ||||||||||||| |||||| CTCGACTGTCTTCTCTCTCTCGTGTTCATCTC	1116
bna-miR156d,e,f	TGACAGAAGAGAGTGAGCAC	BnaCnng61400D	SPL6	DM3 DT2 DT3 TM3 TT3	TTGACAGAAGATAGAGAGCAC |||||||||| || |||||| ACTCGACTGTCTTCTCTCACTCGTGTTCATAT	1095
bna-miR156d,e,f	TGACAGAAGAGAGTGAGCAC	BnaA07g08830D	SPL10	DM3 TM3 TT3	TGACAGAAGAGAGTGAGCAC ||||||||||||| |||||| TGCAACTGTCTTCTCTCTCTCGTGACATCTTT	1631
bna-miR156d,e,f	TGACAGAAGAGAGTGAGCAC	BnaC07g11380D	SPL10	DM3 DT3 TM3 TT3	TGACAGAAGAGAGTGAGCAC ||||||||||||| |||||| TTCAACTGTCTTCTCTCTCTCGTGCCACCTTA	1567
bna-miR156d,e,f	TGACAGAAGAGAGTGAGCAC	BnaAnng25050D	SPL11	DM3 TM3 TT3	TGACAGAAGAGAGTGAGCAC ||||||||||||| |||||| TGCAACTGTCTTCTCTCTCTCGTGACATCTTT	1340
bna-miR156d,e,f	TGACAGAAGAGAGTGAGCAC	BnaC05g21270D	SPL11	DM3 DT3 TM3 TT3	TGACAGAAGAGAGTGAGCAC ||||||||||||| o||||| TTCAACTGTCTTCTCTCTTTCGTGCCACCTTT	1690
bna-miR160a,b,c,d	TGCCTGGCTCCCTGTATGCCA	BnaA07g13830D	ARF10	DM3 DT2 DT3 TM2 TM3 TT2 TT3	TGCCTGGCTCCCTGTATGCCA ||||||||||||||||| || TCGAACGGACCGAGGGACATAAGGGCGTCCTC	1698
bna-miR160a,b,c,d	TGCCTGGCTCCCTGTATGCCA	BnaA01g06910D	ARF16	DM3 DT2 DT3 TM2 TM3 TT2 TT3	TGCCTGGCTCCCTGTATGCCA |||||||||||||||| o|| TAATACGGACCGAGGGACATTTGGGTGCCCTT	2341
bna-miR160a,b,c,d	TGCCTGGCTCCCTGTATGCCA	BnaC01g08330D	ARF16	DM3 DT2 DT3 TM2 TM3 TT2 TT3	TGCCTGGCTCCCTGTATGCCA |||||||||||||||| o|| TAATACGGACCGAGGGACATTTGGGTGCCCTT	2324
bna-miR171a,b,c,d,e	TTGAGCCGTGCCAATATCACG	BnaAnng18540D	SCL6	DM3 DT2 DT3 TM3 TT3	TTGAGCCGTGCCAATATCACG ||||||||o||||||||| | AACTAACTCGGCGCGGTTATAGGGGACACGGT	851
bna-miR171a,b,c,d,e	TTGAGCCGTGCCAATATCACG	BnaAnng18550D	SCL6	DM3 DT2 DT3 TM3 TT3	TTGAGCCGTGCCAATATCACG ||||||||o||||||||| | AACTAACTCGGCGCGGTTATAGGGGACACGGT	840
bna-miR171a,b,c,d,e	TTGAGCCGTGCCAATATCACG	BnaC04g22080D	SCL22	DM3 DT2 TM3 TT3	TTGAGCCGTGCCAATATCACG ||||||||o||||||||| | AACTAACTCGGCGCGGTTATAGGGAACGCGCT	816
bna-miR172a	AGAATCTTGATGATGCTGCAT	BnaA01g34730D	ERF AP2	DM2 DM3 DT2 TM3 TT3	AGAATCTTGATGATGCTGCAT ||||||o||||||||||||| CCTCTCTTAGGACTACTACGACGTCGTAAACG	1043
bna-miR172a	AGAATCTTGATGATGCTGCAT	BnaCnng39690D	ERF AP2	DT2 DT3 TT3	AGAATCTTGATGATGCTGCAT ||||||o||||||||||||| CCTCTCTTAGGACTACTACGACGTCGTAAACG	1043
bna-miR172a	AGAATCTTGATGATGCTGCAT	BnaA10g12950D	ERF TOE2	DM3 DT2 DT3 TM2 TM3 TT3	AGAATCTTGATGATGCTGCAT ||||||o|||||||||||||| ACACTCTTAGGACTACTACGACGTAAACTCTC	2933
bna-miR172a	AGAATCTTGATGATGCTGCAT	BnaC09g35430D	ERF TOE2	DM3 DT2 DT3 TM2 TM3 TT3	AGAATCTTGATGATGCTGCAT ||||||o|||||||||||||| ACACTCTTAGGACTACTACGACGTAAACTATC	2671
bna-miR172a	AGAATCTTGATGATGCTGCAT	BnaA07g12050D	ERF TOE3	DM3 TM2 TT3	AGAATCTTGATGATGCTGC-AT ||||||o|||||||||o|||| CCTCTCTTAGGACTACTACGGCGGTAAGGGTG	2227
bna-miR172a	AGAATCTTGATGATGCTGCAT	BnaC07g16190D	ERF TOE3	DM3 TM2 TT3	AGAATCTTGATGATGCTGCAT ||||||o||||||||| ||| CCTCTCTTAGGACTACTACGTCGTCGGTAAGG	2185
bna-miR172a	AGAATCTTGATGATGCTGCAT	BnaA03g22100D	ERF RAP2-7	DM2 DM3 DT2 DT3 TM2 TM3 TT3	AGAATCTTGATGATGCTGCAT ||||||o|||||||||||| | AATCTCTTAGGACTACTACGACG-ACGTTGAC	2284
bna-miR172a	AGAATCTTGATGATGCTGCAT	BnaC03g26480D	ERF RAP2-7	DM2 DM3 DT2 DT3 TM2 TM3 TT3	AGAATCTTGATGATGCTGCAT ||||||o|||||||||||| | AATCTCTTAGGACTACTACGACG-ACGTTGAC	2328
bna-miR172a	AGAATCTTGATGATGCTGCAT	BnaC04g15640D	ERF RAP2-7	DM2 DM3 DT2 DT3 TM2 TM3 TT3	AGAATCTTGATGATGCTGCAT ||||||o|||||||||||| | AATCTCTTAGGACTACTACGACG-ACGTTGAC	2414
bna-miR172a	AGAATCTTGATGATGCTGCAT	BnaC09g13430D	ERF RAP2-7	DM2 DM3 DT2 DT3 TM2 TM3 TT3	AGAATCTTGATGATGCTGCAT ||||||o|||||||||||| | AATCTCTTAGGACTACTACGACG-ACGTTGAC	1039
bna-miR172b,c	GGAATCTTGATGATGCTGCAT	BnaCnng39690D	ERF AP2	DT2 DT3 TT3	GGAATCTTGATGATGCTGCAT o|||||o||||||||||||| CCTCTCTTAGGACTACTACGACGTCGTAAACG	1043
bna-miR172b,c	GGAATCTTGATGATGCTGCAT	BnaA10g12950D	ERF TOE2	DM3 DT2 DT3 TM2 TM3 TT3	GGAATCTTGATGATGCTGCAT o|||||o|||||||||||||| ACACTCTTAGGACTACTACGACGTAAACTCTC	2933
bna-miR172b,c	GGAATCTTGATGATGCTGCAT	BnaC09g35430D	ERF TOE2	DM3 DT2 DT3 TM2 TM3 TT3	GGAATCTTGATGATGCTGCAT o|||||o|||||||||||||| ACACTCTTAGGACTACTACGACGTAAACTATC	2671
bna-miR172b,c	GGAATCTTGATGATGCTGCAT	BnaA07g12050D	ERF TOE3	DM3 TM2 TT3	GGAATCTTGATGATGCTGC-AT o|||||o|||||||||o|| || CCTCTCTTAGGACTACTACGGCGGTAAGGGTG
bna-miR172b,c	GGAATCTTGATGATGCTGCAT	BnaA03g22100D	ERF RAP2-7	DM2 DM3 DT2 DT3 TM2 TM3 TT3	GGAATCTTGATGATGCTGCAT o|||||o|||||||||||| | AATCTCTTAGGACTACTACGACG-ACGTTGAC	2284
bna-miR172b,c	GGAATCTTGATGATGCTGCAT	BnaC03g26480D	ERF RAP2-7	DM2 DM3 DT2 DT3 TM2 TM3 TT3	GGAATCTTGATGATGCTGCAT o|||||o|||||||||||| | AATCTCTTAGGACTACTACGACG-ACGTTGAC	2328
bna-miR172b,c	GGAATCTTGATGATGCTGCAT	BnaC04g15640D	ERF RAP2-7	DM2 DM3 DT2 DT3 TM2 TM3 TT3	GGAATCTTGATGATGCTGCAT o|||||o|||||||||||| | AATCTCTTAGGACTACTACGACG-ACGTTGAC	2414
bna-miR172b,c	GGAATCTTGATGATGCTGCAT	BnaC09g13430D	ERF RAP2-7	DM2 DM3 DT2 DT3 TM2 TM3 TT3	GGAATCTTGATGATGCTGCAT o|||||o|||||||||||| | AATCTCTTAGGACTACTACGACG-ACGTTGAC	1039
bna-miR393	TCCAAAGGGATCGCATTGATC	BnaA02g28290D	AFB2	DM2 DM3 DT3 TM3 TT3	TCCAAAGGGATCGCATTGATC |||||||||||||||||| | CTGTAGGTTTCCCTAGCGTAACAAAGTATGAA	2531
bna-miR393	TCCAAAGGGATCGCATTGATC	BnaC02g36370D	AFB2	DM2 DM3 DT3 TM3 TT3	TCCAAAGGGATCGCATTGATC |||||||||||||||||| | CTGTAGGTTTCCCTAGCGTAACAAAGTATGAA	2591
bna-miR393	TCCAAAGGGATCGCATTGATC	BnaA08g24570D	AFB3	DM3 DT3 TM3 TT3	TCCAAAGGGATCGCATTGATC |||||||||||||||||| | CTGTAGGTTTCCCTAGCGTAACAAAGCATGAA	2640
bna-miR393	TCCAAAGGGATCGCATTGATC	BnaC08g40890D	AFB3	DM3 DT3 TM3 TT3	TCCAAAGGGATCGCATTGATC |||||||||||||||||| || CTGTAGGTTTCCCTAGCGTAACAAGACATGAA	2468
bra-miR398-like (Shortstack)	TGTGTTCTCAGGTCACCCCTG	BnaA04g16310D	SOD	DM2 TM3 TT3	TGTGTTCTCAGGTCACCCCTG ||| |||o|||||||||| oo TATTACA-AAGGGTCCAGTGGGCGTACTGCCT	776
bna-miR403	TTAGATTCACGCACAAACTCG	BnaA05g14760D	AGO2	DM1 TM3 TT3	TTAGATTCACGCACAAACTCG |||||||||||||||||||| GGTTAATCTAAGTGCGTGTTTGAGGAAAGATG	3378
bna-miR403	TTAGATTCACGCACAAACTCG	BnaCnng68320D	AGO2	DM1 DM3 DT1 DT2 DT3 TM2 TM3 TT3	TTAGATTCACGCACAAACTCG |||||||||||||||||||| GGTTAATCTAAGTGCGTGTTTGAGGAACTCTA	3030
miRNAs known form other species or with newly identified targets:
bra-miR1885b	TACATCTTCTCCGCGGAAGCTC	BnaA06g29450D	BL1S2	DM3 DT2 TT3	TACATCTTCTCCGCGGAAGCTC | ||||| ||||||oo||o||| GTTGAAGTAGACGAGGCGTTTTTGAGACTCGG	319
bra-miR1885b	TACATCTTCTCCGCGGAAGCTC	BnaCnng44780D	BL1S2	DM2 DM3 DT2 DT3 TM2 TM3 TT2 TT3	TACATCTTCTCCGCGGAAGCTC | ||||| |||||||o||o||| GCTGAAGTAGACGAGGCGCTTTTGAGAGTCGG	1380
bna-miRC23a-3	TATCTACTGCTTATGCCACCA	BnaA07g28290D	COX19	DM2 DM3 TM2 TM3 TT3	TATCTACTGCTTATGCCACCA o|| | |||||| ||||| || GTCTGTATAGGACGAA-ACGGTAGTTCAAGGA	996
bna-miR6030	TCCACCCATACCATACAGACCC	BnaA02g16970D	unknown	DM3 DT3 TM2 TM3	TCCACCCATACCATACAGACCC |||| ||| | || |||||||| CTTCAGGTAGGTTTTGT-TGTCTGGGTTGGTT	984
SPL = Squamosa promoter-binding-like; ARF = Auxin response factor; SCL = Scarecrow-like; ERF = Ethylene reponse factor; AFB = Auxin signaling F-box; SOD = Superoxide dismutase; AGO = Argonaute; BLOS2 = Biogenesis of lysosome-related organelles complex 1 subunit 2; COX = Cytochrome c oxidase assembly protein
