# Supplementary material for: Turnip mosaic virus in oilseed rape activates networks of sRNA-mediated interactions between viral and host genomes
Source: Commun Biol. 2020 Nov 23;3:702. doi: 10.1038/s42003-020-01425-y (PMC7683744; doi:10.1038/s42003-020-01425-y)
Supplement: Supplementary file 7 — Supplementary Data 5 [file 42003_2020_1425_MOESM7_ESM.xlsx]

## Sheet: Sheet1
Supplementary Data 5: miRNA-mediated mRNA target cleavage associated with significant fold-changes (p-value <0,05) in miRNA and mRNA target levels upon infection in Drakkar and Tanto
					miRNA FC (log2)				mRNA target FC (log2)
miRNA	miRNA sequence	Target gene ID	Predicted gene function	Cleavage found in PAREseq samples	Drakkar	lfcSE	Tanto	lfcSE	Drakkar	lfcSE	Tanto	lfcSE
bna-miR156b,c,g	TTGACAGAAGATAGAGAGCAC	BnaA07g08830D	SPL10	DM3 DT3 TM2 TM3 TT3	-1.12703	0.38	-1.65193	0.22	-0.613935	0.176297	0.571176	0.23809
bna-miR156b,c,g	TTGACAGAAGATAGAGAGCAC	BnaAnng25050D	SPL11	DM3 DT3 TM2 TM3 TT3	-1.12703	0.38	-1.65193	0.22	0.69961	0.285605	0.70896	0.270899
bna-miR156b,c,g	TTGACAGAAGATAGAGAGCAC	BnaA07g16180D	NRT1	TM3 TT3	-1.12703	0.38	-1.65193	0.22	0.552409	0.135217	-0.824234	0.181338
bna-miR160a,b,c,d	TGCCTGGCTCCCTGTATGCCA	BnaA01g06910D	ARF16	DM3 DT2 DT3 TM2 TM3 TT2 TT3	-1,03a	0.61	-0,98a	0.58	0.597279	0.18234	1.20782	0.156693
bna-miR171a,b,c,d,e	TTGAGCCGTGCCAATATCACG	BnaAnng18550D	SCL6	DM3 DT2 DT3 TM3 TT3	2.19959	0.52	1.93	0.51	0.603603	0.152742	-0,25a	0.145177
bna-miR171a,b,c,d,e	TTGAGCCGTGCCAATATCACG	BnaC04g22080D	SCL22	DM3 DT2 TM3 TT3	2.19959	0.52	1.93	0.51	-0.966774	0.127468	0,05ns	0.197877
bna-miR172a,b,c	GGAATCTTGATGATGCTGCAT	BnaC03g26480D	ERF RAP2-7	DM2 DM3 DT2 DT3 TM2 TM3 TT3	-1.72456	0.88	-1.73197	0.8	-0.390267	0.172958	0.430348	0.177901
bna-miR172a,b,c	GGAATCTTGATGATGCTGCAT	BnaA03g22100D	ERF RAP2-7	DM2 DM3 DT2 DT3 TM2 TM3 TT3	-1.72456	0.88	-1.73197	0.8	0.531783	0.183257	1.0436	0.232581
bna-miR172a,b,c	GGAATCTTGATGATGCTGCAT	BnaC04g15640D	ERF RAP2-7	DM2 DM3 DT2 DT3 TM2 TM3 TT3	-1.72456	0.88	-1.73197	0.8	0.776137	0.141322	-1.59676	0.171331
bna-miR393	TCCAAAGGGATCGCATTGATC	BnaC08g40890D	AFB3	DM3 DT3 TM3 TT3	-2.00408	0.45	-2.09923	0.47	0.549427	0.124134	0.556457	0.159184
bna-miR398	TGTGTTCTCAGGTCACCCCTG	BnaA04g16310D	SOD	DM2 TM3 TT3	4.08956	0.3	4.33588	0.33	1.66696	0.152347	0.673336	0.138384
bna-miR403	TTAGATTCACGCACAAACTCG	BnaA05g14760D	AGO2	DM1 TM3 TT3	-1.72455	0.84	-1.18708	0.55	2.42443	0.166039	2.4768	0.20797
bna-miR403	TTAGATTCACGCACAAACTCG	BnaCnng68320D	AGO2	DM1 DM3 DT1 DT2 DT3 TM2 TM3 TT3	-1.72455	0.84	-1.18708	0.55	2.33311	0.160773	1.27261	0.275352
bra-miR1885b	0.48	BnaCnng44780D	BL1S2	DM2 DM3 DT2 DT3 TM2 TM3 TT2 TT3	2.29462	0.48	2.8514	0.36	0.442902	0.175788	0.637884	0.264017
bra-miR1885b	TACATCTTCTCCGCGGAAGCTC	BnaC01g40310D	RPP1	DT3 TT3	2.29462	0.48	2.8514	0.36	0.503459	0.228868	1.04442	0.283975
bna-miR156d,e,f	TGACAGAAGAGAGTGAGCAC	BnaA04g19840D	SPL3	DM3 DT3 TT3	n.a.	n.a.	-0.950939	0.29	n.a.	n.a.	-0.841305	0.269803
bna-miR156d,e,f	TGACAGAAGAGAGTGAGCAC	BnaC04g44230D	SPL3	DM3 DT3 TT3	n.a.	n.a.	-0.950939	0.29	n.a.	n.a.	-0.832472	0.305935
bna-miR156d,e,f	TGACAGAAGAGAGTGAGCAC	BnaA07g08830D	SPL10	DM3 TM3 TT3	n.a.	n.a.	-0.950939	0.29	n.a.	n.a.	0.571176	0.23809
bna-miR156d,e,f	TGACAGAAGAGAGTGAGCAC	BnaAnng25050D	SPL11	DM3 TM3 TT3	n.a.	n.a.	-0.950939	0.29	n.a.	n.a.	0.70896	0.270899
bna-miR156d,e,f	TGACAGAAGAGAGTGAGCAC	BnaC05g21270D	SPL11	DM3 DT3 TM3 TT3	n.a.	n.a.	-0.950939	0.29	n.a.	n.a.	0.504177	0.179157
SPL = Squamosa promoter-binding-like; ARF = Auxin response factor; SCL = Scarecrow-like; ERF = Ethylene reponse factor; AFB = Auxin signaling F-box; SOD = Superoxide dismutase; AGO = Argonaute; BLOS2 = Biogenesis of lysosome-related organelles complex 1 subunit 2
a (p < 0,1); ns (not significant)
lfcSE = standard error of the estimated log2 FC
