# Supplementary material for: Turnip mosaic virus in oilseed rape activates networks of sRNA-mediated interactions between viral and host genomes
Source: Commun Biol. 2020 Nov 23;3:702. doi: 10.1038/s42003-020-01425-y (PMC7683744; doi:10.1038/s42003-020-01425-y)
Supplement: Supplementary file 8 — Supplementary Data 6 [file 42003_2020_1425_MOESM8_ESM.xlsx]

## Sheet: Sheet1
Supplementary Data 6: Targeting of host mRNA transcripts by vsiRNAs (vsiRNA:mRNA target pairs)
vsiRNA				Host mRNA targets
Index1	vsiRNA	Length	Strand	Target gene ID	Predicted gene function	vsiRNA:mRNA target pair (5'-3' : 3'-5')	Cleavage found in PAREseq replicates
g1	AAGAAUCUGAUGAUGCUGU	19	-	BnaC03g26480D	ERF RAP2-7	AAGAAU-CUGAUGAUGCUGU ||||| ||||||||||||o AAUCUCUUAGGACUACUACGACGACGUUGACU	DT2 DT3 TT3
g1	AAGAAUCUGAUGAUGCUGU	19	-	BnaC04g15640D	ERF RAP2-7	AAGAAU-CUGAUGAUGCUGU ||||| ||||||||||||o AAUCUCUUAGGACUACUACGACGACGUUGACU	DT2 DT3 TT3
g2	AAGAAUCUGAUGAUGCUGU	19	-	BnaA10g12950D	AP2-like ERF TOE2	AAGAAU-CUGAUGAUGCUGU ||||| ||||||||||||o ACACUCUUAGGACUACUACGACGUAAACUCUC	DT2 DT3 TT3
g2	AAGAAUCUGAUGAUGCUGU	19	-	BnaC09g35430D	AP2-like ERF TOE2	AAGAAU-CUGAUGAUGCUGU ||||| ||||||||||||o ACACUCUUAGGACUACUACGACGUAAACUAUC	DT2 DT3 TT3
g1	AAGAAUCUGAUGAUGCUGU	19	-	BnaC09g13430D	ERF RAP2-7	AAGAAU-CUGAUGAUGCUGU ||||| ||||||||||||o AAUCUCUUAGGACUACUACGACGACGUUGACU	DT2 DT3 TT3
e1	UCUUUGUCACUCUCGUGUGCU	21	-	BnaC09g53230D	unknown	UCUUUGUCACUCUCGUGUGCU |||o| || ||||||| || | AGAGAGAGAGAGAGAGAGCA-ACAAAGUCCAC	DT2 DT3
h	UCCUUCUUCUCCUUCUCUGCC	21	-	BnaCnng36690D	Non-functional pseudokinase ZED1	UCCUUCUUCUCCUUCUCUGCC | |||||||| ||||||oo|| GAAGAAGAAGAAGAAGAAGAGGUGGCUGGUAG	DT2 DT3
e2	UCUUUGUCACUCUCGUGUGCU	21	-	BnaC04g51540D	FBD-associated F-box protein At3g49020	UCUUUGUCACUCUCGUGUGCU |||o| || ||||| | |||| AGAGAGAGAGAGAGAGAG-AGACGAAACAAGA	DT2 DT3
e3	UCUUUGUCACUCUCGUGUGCU	21	-	BnaC04g04300D	unknown	UCUUUGUCACUCUCGUGUGCU |||o| || ||||| | |||| AGAGAGAGAGAGAGAGAG-AGACGAGUUUUAG	DT2 DT3
g1	AAGAAUCUGAUGAUGCUGU	19	-	BnaA03g22100D	ERF RAP2-7	AAGAAU-CUGAUGAUGCUGU ||||| ||||||||||||o AAUCUCUUAGGACUACUACGACGACGUUGACU	DT2 DT3
f	AACUGCCUCAAGAGCUCCAUA	21	-	BnaA10g13210D	Thiol protease aleurain	AACUGCCUCAAGAGCUCCA-UA | |o|||||||| |||||| || CUAUUCGGCGGAGUUCGCGAGGUCAUCAUGAU	DT2 DT3
g4	AAGAAUCUGAUGAUGCUGU	19	-	BnaA01g34730D	Floral homeotic protein APETALA 2	AAGAAU-CUGAUGAUGCUGU ||||| ||||||||||||o CCUCUCUUAGGACUACUACGACGUCGUAAACG	DT2 TT3
g4	AAGAAUCUGAUGAUGCUGU	19	-	BnaCnng39690D	Floral homeotic protein APETALA 2	AAGAAU-CUGAUGAUGCUGU ||||| ||||||||||||o CCUCUCUUAGGACUACUACGACGUCGUAAACG	DT2 TT3
d	UGUGUGUUGUUGUUACUUUCU	21	+	BnaA03g21510D	Serine/arginine-rich splicing factor RS31A	UGUGUGUUGUUGUUACUUUCU |||||| |||| || ||||o ACACACACAC-ACAAAAAAUAAAGGAACGUCC	DT1 DT2
b	UACCAGAACUCAUCGAAGC	19	+	BnaC04g53300D	Nematode resistance protein-like HSPRO2	UACCAGAACUCAUCGAAGC | ||||||||| o| ||| ACCGA-GGUCUUGAGAGGGUUCUUGCAGAAGC	DT1 TT1
a	AGAACCGAGAACAUUGAGAA	20	+	BnaC02g37040D	Chlorophyll a-b binding protein 36, chloroplastic	AGAACCGAGAACAUUGAGAA |||||| | ||||| ||||| UGUUUCUUGGGU-UUGUACCUCUUGUACCGUU	DT2 DT3
c	CAGAGAAGGAGAAGAAGGAGA	21	+	BnaC03g04180D	3-hydroxyacyl-[acyl-carrier-protein] dehydratase FabZ	CAGAGAAGGAGAAGAAGGAGA |||| ||o||||||||o||| CUCUCUCUC-UCUUCUUCUUCUUCUUCCCUGC	DT2 TT2
c	CAGAGAAGGAGAAGAAGGAGA	21	+	BnaA01g09950D	unknown	CAGAGAAGGAGAAGAAGGAGA | |||||o||||||||o||| UCUUCU-UCUUCUUCUUCUUCUUCUGCUGCCA	DT1
	AGUGGACCAUAAGACAAAGA	20	+	BnaCnng71720D	NAD(P)H-quinone oxidoreductase subunit S, chloroplastic	AGUGGACCAUAAGACAAAGA ||| | |||| ||||||||| UUCUUCAGC-GGUAAUCUGUUUCUUUUCAAAA	DT1
c	CAGAGAAGGAGAAGAAGGAGA	21	+	BnaC08g39950D	Phosphate transporter PHO1 homolog 3	CAGAGAAGGAGAAGAAGGAGA | |||||o||||||||o||| UCUUCU-UCUUCUUCUUCUUCUUCUUAGUUUA	DT1
d	UGUGUGUUGUUGUUACUUUCU	21	+	BnaC01g07420D	unknown	UGUGUGUUGUUGUUACUUUCU |||||| ||||ooo ||o||o ACACACACAC-ACAAUGGGGAGAGGUAACAAC	DT1
	UCUUCUCCUUCUCUGCCUGCU	21	-	BnaC04g03350D	60S ribosomal protein L7-3	UCUUCUCCUUCUCUGC-CUGCU |||||| ||||||||| |o|| AAGAAGAAGAAGAAGAGACGCGGCGCGAGAGA	DT1
h	UCCUUCUUCUCCUUCUCUGCC	21	-	BnaC02g09670D	Probable WRKY transcription factor 38	UCCUUCUUCUCCUUCUCUGCC | ||o||||||||||||| || GAAGAAGAGGAAGAGGAAGAGAAGGGGUCUCU	DT1
	AAAAGGAACGAGAGAGGCAAA	21	+	BnaC06g38600D	Trehalose-phosphate phosphatase B	AAAAGGAACGAGAGAGGCAAA |||| | ||| || ||o|||| CAGCUUUUACAUGC-CUGUCUGUUUUGAACAA	DT2
	AGAAAUACUGAAACAAAGUUG	21	+	BnaC05g04590D	Oxygen-evolving enhancer protein 2, chloroplastic	AGAAAUACUGAAACAAAGUUG || ||o||||||| || || | AAGUUCGUUGUGACUUUCUU-CACCGACGAAA	DT2
	AGAAGAACUUUUCACUGGAG	20	+	BnaC03g07170D	F-box/kelch-repeat protein At5g15710	AGAAGAACUUUUCACUGGAG ||||| ||o|||| || || CAUGUCUUC-UGGAAAGGGAACUAAGGUGCUG	DT2
	UCCUGAAGAUUUCUCUGCA	19	+	BnaUnng02970D	Ribulose bisphosphate carboxylase/oxygenase activase, chloroplastic	UCCUGAAGAUUUCUCUGCA |||||||||| o|o |||| AGCCAGGACUUCUAUGGGAACGUUUGUGGCUA	DT2
	CAACAAAAUGGGUAGAGAAGU	21	+	BnaC05g40970D	Omega-6 fatty acid desaturase, endoplasmic reticulum	CAACAAAAUGGGUAGAGAAGU |||||||||||o||| ||| UUGUGUUGUUUUACCUAUCAAUUCUAAUAACU	DT2
	UUGAUAAGGAACCAGCUCAAG	21	+	BnaC06g08100D	Uncharacterized oxidoreductase At4g09670	UUGAUA-AGGAACCAGCUCAAG o||||| |o||||| | ||||| CCGGACUAUGUUCUUGGGCAAGUUCCAAUAAU	DT2
	GUCCCAACGAACUUCGAAGU	20	+	BnaC06g03660D	Formate--tetrahydrofolate ligase	GUCCCAACGAACUUCGAAGU ||||| || | ||||o|||o GGUCCAGGG-UGGUCGAAGUUUCGUUAAAAUA	DT2
	UCCUGAAGAUUUCUCUGCA	19	+	BnaC05g04590D	Oxygen-evolving enhancer protein 2, chloroplastic	UCCUGAAGAUUUCUCUGCA ||||||| |||| ||| || UUGCAGGACUUGUAAACAGAGGUCUUACAAAC	DT2
	CGAGAACAUAUCAGUGCUUGAA	22	+	BnaC02g01060D	Translation factor GUF1 homolog, chloroplastic	CGAGAACAUAUCAGUGCUUGAA |||||| ||||| oo|o|||| GAAGGCUCUU-UAUAGAGGUGGACUUGGUUAG	DT2
	CGAGAACAUAUCAGUGCUUG	20	+	BnaAnng06020D	Translation factor GUF1 homolog, chloroplastic	CGAGAACAUAUCAGUGCUUG |||||| ||||| oo|o|| GAAGGCUCUU-UAUAGAGGUGGACUUGGUUAG	DT2
	AGCAGGCAGAGAAGGAGAAGA	21	+	BnaC05g44310D	Zinc finger protein CONSTANS-LIKE 9	AGCAGGCAGAGAAGGAGAAGA || |o|||||||||o|o ||| UCUCUC-UUCGUCUCUUCUUUCUCUCUUCAUC	DT2
	UUGAUCCUGAAGAUUUCUCUG	21	+	BnaA09g29410D	Transcription factor PRE6	UUGAUCCUGAAGAUUUCUCUG |||| | ||| |||o| |||| ACAGAACUUGCACUACUAGA-AGACGAGCUGU	DT2
	CGAGAACAUAUCAGUGCUUGAA	22	+	BnaAnng06020D	Translation factor GUF1 homolog, chloroplastic	CGAGAACAUAUCAGUGCUUGAA |||||| ||||| oo|o|||| GAAGGCUCUU-UAUAGAGGUGGACUUGGUUAG	DT2
	AGAACCGAGAACAUUGAGAA	20	+	BnaC02g03830D	unknown	AGAACCGAGAACAUUGAGAA |||| |o||||||| ||| GAAGUCUUCGUUCUUGUA-CUCAGUCAAAUCG	DT2
	CGAAGCAGAAGUCCAUCAGAG	21	+	BnaA08g22510D	Phosphoserine phosphatase, chloroplastic	CGAAGCAGAAGUCCAUCAGAG |||||| ||| |||| || || AAGUGCUUCGACUUGAGGUCGUAUCGUAUACU	DT2
	GGCAGAGAAGGAGAAGAAGGA	21	+	BnaC04g10180D	Retrovirus-related Pol polyprotein from transposon TNT 1-94	GGCAGA-GAAGGAGAAGAAGGA || ||| ||||o||| |||||| UCUCCUUCUCCUUCUUCUGCUUCCUCUCUAUC	DT2
	UAUGGAGCUCUUGAGGCAGUU	21	+	BnaC08g19360D	Catalase-3	UAUGGAGCUCUUGAGGCAGUU o ||||||||| |||| |||o UUGUGGACCUCGAGA-CUCCUUCAGUCGUGUU	DT2
	UCUUCUCCUUCUCUGCCUGCU	21	-	BnaC04g03420D	unknown	UCUUCUCCUUCUCUGCCUGCU |||||||| ||||||| | || AGUUAGAAGAGGUAGAGACG-AGGAGCACGUG	DT2
	CACUUCUCUACCCAUUUUGUU	21	-	BnaC05g19100D	E3 ubiquitin-protein ligase Topors	CACUUCU-CUACCCAUUUUGUU |||o||| |||||||| ||o | GUGGUGGAGAUGAUGGGUAUAAUUAUUCAGAU	DT2
e	UCUUUGUCACUCUCGUGUGCU	21	-	BnaCnng04170D	G-type lectin S-receptor-like serine/threonine-protein kinase At1g61420	UCUUUGUCACUCUCGUGUGCU |||o| || ||||||| o||| AGAGAGAGAGAGAGAGAGCAAGCGAUCGCCAU	DT2
	AUCUCGAUGUUUCCAACUUUC	21	-	BnaA02g19290D	Syntaxin-52	AUCUCGAUGUUUCCAACUUUC |||||o| |||o|||||o | AAACUAGAGUU-CAAGGGUUGGUAUAGGAAUG	DT2
	UUCAAGCACUGAUAUGUUCUC	21	-	BnaA03g58480D	unknown	UUCAAGCACUGAUAUGUUCUC ||| |o|| | ||||| |||| AGAAAAGGUUGUAAGUAUACUAGAGCACGCAC	DT2
	UGCUCGGAUUGUCUCUUCGCU	21	-	BnaC03g09700D	Dolichyl-diphosphooligosaccharide--protein glycosyltransferase subunit STT3A	UGCUCGGAUUGUCUCUUCGCU | | |||||| | |||||o|| AUGUAGGUGCCUAAGA-AGAAGUGACUAAAAC	DT2
	CUUGAGCUGGUUCCUUAUCAA	21	-	BnaC06g34600D	unknown	CUUGAGCUGGUUCCUUAUCAA |||||||o||||| || | | UCACGAACUCGGCCAAGAAAGAUAUAUUGUUU	DT2
	AGAGAUUUCAAAACGACCAAC	21	-	BnaC03g37640D	Protein ABIL3	AGAGAUUUCAAAACGACCAAC |||o|||| ||||| | ||| AACGUCUUUAAACUUUUG-UUAUUGUUUUGAG	DT2
e	UCUUUGUCACUCUCGUGUGCU	21	-	BnaC07g21160D	unknown	UCUUUGUCACUCUCGUGUGCU |||o| || ||||||o||| | AGAGAGAGAGAGAGAGAGCGCACUAUUUUGUA	DT2
	AUCUCGAUGUUUCCAACUUUC	21	-	BnaA07g35020D	Syntaxin-52	AUCUCGAUGUUUCCAACUUUC |||||o| |||o|||||o | AAACUAGAGUU-CAAGGGUUGGUAUAGGAACG	DT2
e	UCUUUGUCACUCUCGUGUGCU	21	-	BnaC01g20600D	Cytochrome c oxidase subunit 6b-2	UCUUUGUCACUCUCGUGUGCU |||o| || ||||||| | || AGAGAGAGAGAGAGAGAGCAAA-GAAGAAUAU	DT2
	UGCACCACUGUGGAUUAUC	19	-	BnaC02g33150D	Sulfite oxidase	UGCACCACUGUGGAUUAUC o||| ||||||o|| || | AUGGGCGU-GUGACAUCUCAUCGUCACUGUAA	DT2
	AUCUCGAUGUUUCCAACUUUC	21	-	BnaC06g39950D	Syntaxin-52	AUCUCGAUGUUUCCAACUUUC |||||o| |||o|||||o | AAACUAGAGUU-CAAGGGUUGGUAUAGGAACG	DT2
	UCUCCUUCUUCUCCUUCUCUG	21	-	BnaC07g28010D	F-box/LRR-repeat/kelch-repeat protein At1g09650	UCUCCUUCUUCUCCUUCUCUG ||| |||||||| ||||||oo UUGAAGAAGAAGAAGAAGAAGAGGUGUUUUUA	DT2
h	UCCUUCUUCUCCUUCUCUGCC	21	-	BnaC09g48790D	unknown	UCCUUCUUCUCCUUCUCUGCC | |||||||| ||||| |||| GAAGAAGAAGAAGAAGAAGAAACGGUAGAAAU	DT2
	UUCAAGCACUGAUAUGUUCUCG	22	-	BnaA03g58480D	unknown	UUCAAGCACUGAUAUGUUCUCG ||| |o|| | ||||| ||||| AGAAAAGGUUGUAAGUAUACUAGAGCACGCAC	DT2
e	UCUUUGUCACUCUCGUGUGCU	21	-	BnaA09g45920D	Ankyrin repeat domain-containing protein 49	UCUUUGUCACUCUCGUGUGCU |||o| || ||||| | |||| AGAGAGAGAGAGAGAGAGAAAACGACAAUCGA	DT2
	UUCAAGCACUGAUAUGUUCUCG	22	-	BnaA03g38950D	Cold-regulated 413 plasma membrane protein 4	UUCAAGCACUGAUAUGUUCUCG o| |||| ||o||||||||| | GGUGGACUUCGAGAUUAUACAAGAACCUCGUU	DT2
h	UCCUUCUUCUCCUUCUCUGCC	21	-	BnaC04g03350D	60S ribosomal protein L7-3	UCCUUCUUCUCCUUCUCUGCC | |||||||| ||||||||| GAAGAAGAAGAAGAAGAAGAGACGCGGCGCGA	DT2
e	UCUUUGUCACUCUCGUGUGCU	21	-	BnaC04g09270D	unknown	UCUUUGUCACUCUCGUGUGCU |||o| || ||||| |||| | AGAGAGAGAGAGAGAGAGAACACAACACGAAG	DT2
f	AACUGCCUCAAGAGCUCCAUA	21	-	BnaA06g22690D	UPF0235 protein At5g63440	AACUGCCUCAAGA-GCUCCAUA ||| ||||||||| ||| | o| UAUGUUGCCGGAGUUCUUCGAAGAGUAUGUGG	DT2
e	UCUUUGUCACUCUCGUGUGCU	21	-	BnaC06g22550D	Mitochondrial import inner membrane translocase subunit Tim13	UCUUUGUCACUCUCGUGUGCU |||o| || |||||||||o | AGAGAGAGAGAGAGAGAGCACAUCAACUUAUA	DT2
	UUCAAGCACUGAUAUGUUCUC	21	-	BnaA07g12810D	Heme oxygenase 1, chloroplastic	UUCAAGCACUGAUAUGUUCUC |o|||o|| |||| | ||||| GAGAAGGUUUGUUACUA-AGAAGAGAAGAGAG	DT2
h	UCCUUCUUCUCCUUCUCUGCC	21	-	BnaA05g11520D	Transcription factor bHLH10	UCCUUCUUCUCCUUCUCUGCC | |||||||| ||||||oo|| GAAGAAGAAGAAGAAGAAGAGGUGGUUGAGAU	DT2
	AGGAGCUUUCCCUUCUUGUGC	21	-	BnaA08g23210D	unknown	AGGAGCUUUCCCUUCUUGUGC ||||| ||||| |||||||| UCCCUCCUC-AAAGGACAGAACACGCCACUCU	DT2
	GUUUGCCAACAUGUCUUCUUU	21	-	BnaC03g33070D	Putative lipid phosphate phosphatase 3, chloroplastic	GUUUGCCAACAUGUCUUCUUU ||o|o||||| ||o |||||| GCGCCAGAUGGUUG-ACGCAAGAAAUAGCUUA	DT2
	UCGGUUCUGUUCUUCAGGUAU	21	-	BnaA10g29460D	Zinc finger CCCH domain-containing protein 66	UCGGUUCUGUUCUUCAGGUAU || ||||||| ||o|| |||| UGCCAGACAAGACA-GAGGUACAUACUAACGA	DT2
e	UCUUUGUCACUCUCGUGUGCU	21	-	BnaC08g06970D	unknown	UCUUUGUCACUCUCGUGUGCU |||o| || |||||||o|| | AGAGAGAGAGAGAGAGAGCAUACCAAUUUCUA	DT2
e	UCUUUGUCACUCUCGUGUGCU	21	-	BnaC05g47830D	Protease Do-like 7	UCUUUGUCACUCUCGUGUGCU |||o| || ||||| ||||| AGAGAGAGAGAGAGAGAG-ACACGUAAAGUAA	DT2
	GUUUGCCAACAUGUCUUCUUU	21	-	BnaA03g28040D	Putative lipid phosphate phosphatase 3, chloroplastic	GUUUGCCAACAUGUCUUCUUU ||o|o||||| ||o |||||| GCGCCAGAUGGUUG-ACGCAAGAAAUAGCUUA	DT2
e	UCUUUGUCACUCUCGUGUGCU	21	-	BnaC03g14000D	WEB family protein At5g55860	UCUUUGUCACUCUCGUGUGCU |||o| || ||||| |||| | AGAGAGAGAGAGAGAGAGAACAC-AUUAUUUU	DT2
	GCUCGGAUUGUCUCUUCGCUU	21	-	BnaC01g20330D	ATPase family AAA domain-containing protein 1-A	GCUCGGAUUGUCUCUUCGCUU |||| ||| |||| |||| || AGCUCGAGACUACCAGACAAGC-AACGUCGUU	DT2
e	UCUUUGUCACUCUCGUGUGCU	21	-	BnaAnng12590D	Serine/threonine-protein kinase Nek4	UCUUUGUCACUCUCGUGUGCU |||o| || |||||| ||||| AGAGAGAGAGAGAGAGAGC-CACGACACACAC	DT2
	UUUGCCUCUCUCGUUCCUUUU	21	-	BnaC09g21210D	unknown	UUUGCCUCUCUCGUUCCUUUU ||||| | |||||||||||o| CGAGAAACGAAAAGAGCAAGGAAGAGGGCGAG	DT2
h	UCCUUCUUCUCCUUCUCUGCC	21	-	BnaC06g10270D	26S protease regulatory subunit 7 homolog A	UCCUUCUUCUCCUUCUCUGCC | |||||||| ||||| |||| GAAGAAGAAGAAGAAGAAGA-ACGGUCCUCGA	DT2
	UCUUCUCCUUCUCUGCCUGCU	21	-	BnaA03g20710D	unknown	UCUUCUCCUUCUCUGCCUGCU |||||||| ||||||| | || AGUUAGAAGAGGUAGAGACG-AGGAGUACGUG	DT2
e	UCUUUGUCACUCUCGUGUGCU	21	-	BnaC08g40790D	unknown	UCUUUGUCACUCUCGUGUGCU |||o| || |||||o o|||| AGAGAGAGAGAGAGAGAGUUUACGACAGAGAA	DT2
	CAGAUUCCCUCUCUUUUGUGC	21	-	BnaC09g09560D	bZIP transcription factor 27	CAGAUUCCCUCUCUUUUGUGC ||||||| || | o||||| | CGUCGUCUAAGAGACAAGAAACA-GUAUGCCA	DT2
e	UCUUUGUCACUCUCGUGUGCU	21	-	BnaC06g33580D	40S ribosomal protein SA	UCUUUGUCACUCUCGUGUGCU |||o| || |||||||||o | AGAGAGAGAGAGAGAGAGCACAUUAAAAGUUG	DT2
e	UCUUUGUCACUCUCGUGUGCU	21	-	BnaC08g49820D	Uncharacterized protein At4g28440	UCUUUGUCACUCUCGUGUGCU |||o| || ||||| | |||| AGAGAGAGAGAGAGAGAG-AGACGAAACUCAA	DT2
	UUCAAGCACUGAUAUGUUCUC	21	-	BnaA03g38950D	Cold-regulated 413 plasma membrane protein 4	UUCAAGCACUGAUAUGUUCUC o| |||| ||o||||||||| GGUGGACUUCGAGAUUAUACAAGAACCUCGUU	DT2
e	UCUUUGUCACUCUCGUGUGCU	21	-	BnaC02g46260D	Eukaryotic initiation factor 4A-3	UCUUUGUCACUCUC-GUGUGCU |||o| || ||||| ||||o|| AGAGAGAGAGAGAGAGAGACACAUGAAACACA	DT2
e	UCUUUGUCACUCUCGUGUGCU	21	-	BnaA01g16060D	Polyadenylate-binding protein RBP45C	UCUUUGUCACUCUCGUGUGCU |||o| || ||||| ||| || AGAGAGAGAGAGAGAGAG-ACAGGAAACGGGA	DT2
	AGCUUCCUCAGCGCUGUUUCC	21	-	BnaA03g26510D	Protein TolB	AGCUUCCUCAGCGCUGUUUCC |||o||||||o| | ||| || GCAGUCGGAGGAGUUGGGUCAA-GGCAGGUUG	DT2
	CAUCUUCAUAAUCCUCAAAGA	21	-	BnaC03g34850D	unknown	CAUCUUCAUAAUCCUCAAAGA | ||o|| || ||||| |||| AGGAGGAGGAGGAUGAGGAGGUUCUAGGAGGC	DT2
	UCUUCUCCUUCUCUGCCUGCU	21	-	BnaA05g03810D	unknown	UCUUCUCCUUCUCUGCCUGCU |||||||| ||||||| | || AGUUAGAAGAGGUAGAGACG-AGGAGCACGUG	DT2
	UGCACCACUGUGGAUUAUC	19	-	BnaA02g25010D	Sulfite oxidase	UGCACCACUGUGGAUUAUC o||| ||||||o|| || | AUGGGCGU-GUGACAUCUCAUCGUCACUGUAA	DT2
	CUUUGAGGAUUAUGAAGAUGG	21	+	BnaCnng78640D	Callose synthase 2	CUUUGAGGAUUAUGAAGAUGG |||||||||| ||||||| AAAAAAAACUCCUAAAUCUUCUACAGAGUUUG	DT3
	AUGAGAUGUUUGCUACAUGAG	21	+	BnaC07g15020D	Nascent polypeptide-associated complex subunit alpha-like protein 4	AUGAGAUGUUUGCUACAUGAG ||||||o||||o || ||||o UCUUUACUCUGCAAAUUAU-UACUUUUCUCCU	DT3
	AAAGUUGGAAACAUCGAGAUC	21	+	BnaC02g08490D	Serine/threonine-protein kinase EDR1	AAAGUUGGAAACAUCGAGAUC ||||o|| ||| ||| |||o| GAGGUUUCGACAUUUAUAG-UCUGGACAUAGU	DT3
	GAACCGAGAACAUUGAGAA	19	+	BnaA03g32780D	Uncharacterized WD repeat-containing protein C2A9.03	GAACCGAGAACAUUGAGAA | |||| |||||||||||| UGUAC-UGGCGCUUGUAACUCUUGAAGGAAGA	DT3
	AUGUCACUGAUGAGAAUGACA	21	+	BnaA05g05400D	PRA1 family protein B2	AUGUCACUGAUGAGAAUGACA |||| | |||||||||oo||| UGGGUACA-UUACUACUCUUGUUGUUCUCAUA	DT3
	AUCAAAGUCACGAGGACAA	19	+	BnaA02g21580D	Hydroxymethylglutaryl-CoA synthase	AUCAAAGUCACGAGGACAA |||||||| ||o||o|| GAUUUAGUUUCAUUGUUCUUGGAAUAUUUUUG	DT3
	GAACCGAGAACAUUGAGAA	19	+	BnaC03g37880D	Uncharacterized WD repeat-containing protein C2A9.03	GAACCGAGAACAUUGAGAA | |||| |||||||||||| UGUAC-UGGCGCUUGUAACUCUUGAAGGAAGA	DT3
	CAGAGAAGGAGAAGAAGGAGA	21	+	BnaA08g20540D	Probable alanine aminotransferase, mitochondrial	CAGAGAAGGAGAAGAAGGAGA || |||||o||||||||o||| UAUUGU-UCUUCUUCUUCUUCUUCUUCUUCUU	DT3
	AUGUGUGUUGUUGUUACUUUC	21	+	BnaC04g32090D	Ferredoxin-thioredoxin reductase catalytic chain, chloroplastic	AUGUGUGUUGUUGUUACUUUC ||||| |o||||||| |||| AGUGUACACUCGACAACAAAGAAACUAAAGUA	DT3
	GGCAGAGAAGGAGAAGAAGGA	21	+	BnaAnng12610D	Selenocysteine Se-methyltransferase	GGCAGA-GAAGGAGAAGAAGGA ||||o| ||||||o||o||oo| AAACCGUUUCCUUCCUUUUUUUUUUUUGUUUC	DT3
	AUGUGUGUUGUUGUUACUUUC	21	+	BnaA04g09900D	Ferredoxin-thioredoxin reductase catalytic chain, chloroplastic	AUGUGUGUUGUUGUUACUUUC ||||| |o||||||| |||| AGUGUACACUCGACAACAAAGAAACUAAAGUA	DT3
	GAACCGAGAACAUUGAGAA	19	+	BnaC08g31360D	Aquaporin PIP1.1	GAACCGAGAACAUUGAGAA |||||o|||| |o|| o|| UUCACUUGGUUCUUUUGACGUUUGGGCUAACC	DT3
	GGAGAAGAACUUUUCACUGGA	21	+	BnaA08g04820D	Photosystem I reaction center subunit XI, chloroplastic	GGAGAAGAACUUUUCACUGGA |o||||||||oo|o|| |oo| GAGGCUUCUUCUUGGGAGGUCAUUUGAAUCGG	DT3
	CAGAGAAGGAGAAGAAGGAGAG	22	+	BnaA08g20540D	Probable alanine aminotransferase, mitochondrial	CAGAGAAGGAGAAGAAGGAGAG || |||||o||||||||o|||o UAUUGU-UCUUCUUCUUCUUCUUCUUCUUCUU	DT3
	GAACCGAGAACAUUGAGAA	19	+	BnaC02g24930D	F-box protein At1g78280	GAACCGAGAACAUUGAGAA ||| ||o|||| |o|||| UUGAAUUGUCUUUUGUUAUUCUUUUCAUUCUU	DT3
	UUGAUCCUGAAGAUUUCUCUG	21	+	BnaA05g02670D	unknown	UUGAUCCUGAAGAUUUCUCUG |||||| |o||| |||||| o CAAGAACUAGUAUUUCAAAAGAGUUUGAGGUA	DT3
	AUGAGAUGUUUGCUACAUGAG	21	+	BnaC07g15050D	Nascent polypeptide-associated complex subunit alpha-like protein 4	AUGAGAUGUUUGCUACAUGAG ||||||o||||o || ||||o UCUUUACUCUGCAAAUUAU-UACUUUUCUCCU	DT3
	GAGGCACACAUCCAGAUGAAA	21	+	BnaA06g19730D	Nicalin	GAGGCACACAUCCAGAUGAAA |||||| ||| | ||| |||| UUGUCUCCGUAUGUUG-UCUUCUUUCUCAAUU	DT3
	GAGAAGUUGAGUUCUCCACUC	21	+	BnaC08g35000D	E3 ubiquitin-protein ligase ORTHRUS 1	GAGAAGUUGAGUUCUCCACUC | |||| ||||o||o||||| UACGCCCUUC-ACUCGAGGGGUGACGGCCGUG	DT3
	GUUUGCCAACAUGUCUUCUUU	21	-	BnaA02g35780D	ACT domain-containing protein ACR4	GUUUGCCAACAUGUCUUCUUU ||||| ||||| |o|| ||o| AGUGCAAACUGUUGUUCGGAUGAGAUAGGCAG	DT3
e	UCUUUGUCACUCUCGUGUGCU	21	-	BnaCnng74000D	unknown	UCUUUGUCACUCUCGUGUGCU ||||||||||o|||| o| || UCUAAGAAACAGUGGGAGCUUAGGAAGUAGAG	DT3
	UCAAGCACUGAUAUGUUCUCG	21	-	BnaA03g46010D	unknown	UCAAGCACUGAUAUGUUCUCG ||||||||o|| |oo |||| AACUAGUUCGUGGCUCUGUUAGAGAUCAGACG	DT3
	UCUCCUUCUUCUCCUUCUCUG	21	-	BnaA09g40650D	FATTY ACID EXPORT 7	UCUCCUUCUUCUCCUUCUCUG ||| |||||||| |||||||| AAGAAGAAGAAGAAGAAGAAGAGACACAAGAG	DT3
	CAGAUUCCCUCUCUUUUGUGC	21	-	BnaC07g39310D	Magnesium protoporphyrin IX methyltransferase, chloroplastic	CAGAUUCCCUCUCUUUUGUGC |||| || |||||||o| ||| UUGAGUCUUAGUGAGAGAAGAGACGAUUUCUU	DT3
	UGCAGAGAAAUCUUCAGGAUC	21	-	BnaA03g28370D	unknown	UGCAGAGAAAUCUUCAGGAUC |||| |||||| |||||o|| UAAAACGU-UCUUUAAAAGUCUUAAUGUAAAU	DT3
	CUUGAGCUGGUUCCUUAUCAA	21	-	BnaC04g01050D	DNA-directed RNA polymerase II subunit 2	CUUGAGCUGGUU-CCUUAUCAA ||| |||||||| |||| | || GCGGGAAGUCGACCAACGGAACAAUUCUAAAC	DT3
	AAUCGACGAAGAGGUUCCUCU	21	-	BnaA06g13620D	BRASSINAZOLE-RESISTANT 2	AAUCGACGAAGAGGUUCCUCU || |||||||| |o|o||o|o CUCCUUCGCUGCUUCCCUAGGGGGGCAAGGAC	DT3
	GCUCGGAUUGUCUCUUCGCUU	21	-	BnaC07g39750D	Pre-mRNA cleavage factor Im 25 kDa subunit 2	GCUCGGAUUGUCUCUUCGCUU || ||o||||o|||o |||| UGGUCG-GCUUAACGGAGGUUCGAAUGACCAG	DT3
	UCGGUUCUGUUCUUCAGGUAU	21	-	BnaA10g04730D	unknown	UCGGUUCUGUUCUUCAGGUAU ||o|o|||||| | |||o|| GAAGAGUCGAGACAA-AUGUCUAUUCUUUUUU	DT3
	GUUUGCCAACAUGUCUUCUUU	21	-	BnaA10g09960D	unknown	GUUUGCCAACAUGUCUUCUUU |||||||| | |||||| ||o GGCCCAAACGGUGG-ACAGAAAAAGAGUAGGG	DT3
	UAAUUUUGAAGUUAGCUUUGA	21	-	BnaA09g32000D	STRICTOSIDINE SYNTHASE-LIKE 5	UAAUUUUGAAGUUAGCUUUGA |||| ||||| | |o|||||| GAAUAUUAUAACUU-AUUUGAAACUAUAUCUU	DT3
	CUCCUUCUCUGCCUGCUUUUG	21	-	BnaA07g37840D	Triosephosphate isomerase, cytosolic	CUCCUUCUCUGCCUGCUUUUG ||||o||||| ||| ||| || GAGAGAGGGAGAGAGGGAGGAAUACAUGUACU	DT3
	AAUCGACGAAGAGGUUCCUCU	21	-	BnaA03g56710D	14-3-3-like protein GF14 mu	AAUCGACGAAGAGGUUCCUCU ||||||| |||o| |||||o CGAGCUAGCUGC-UCUUCUAGGAGGUGCUUCG	DT3
	GUUUGCCAACAUGUCUUCUUU	21	-	BnaC09g32420D	unknown	GUUUGCCAACAUGUCUUCUUU |||||||| || ||||| ||o GGCCCAAACGGUGGU-CAGAAAAAGAGUAGGG	DT3
	UUGCAAUACAACUUGGAACUU	21	-	BnaA09g03890D	60S ribosomal protein L18-2	UUGCAAUACAACUUGGAACUU |o||||o| | |||o|| ||| UUGGAGCGUUGU-UGGAAUCUGGAACUUUGGU	DT3
	UCCUGAAGAUUUCUCUGCA	19	+	BnaC05g02020D	Probable serine/threonine-protein kinase At1g54610	UCCUGAAGAUUUCUCUGCA |||||||| | o|| | || UUUAAGGACUUCGACGGACA-GUACAAGGAGU	TT1
b	UACCAGAACUCAUCGAAGC	19	+	BnaA05g05590D	Nematode resistance protein-like HSPRO2	UACCAGAACUCAUCGAAGC | ||||||||| o| ||| ACCGA-GGUCUUGAGAGGGUUCUUGCAGAAGC	TT1
b	UACCAGAACUCAUCGAAGC	19	+	BnaC05g16520D	Nematode resistance protein-like HSPRO2	UACCAGAACUCAUCGAAGC | ||||||||| o| ||| ACCGA-GGUCUUGAGAGGGUUCUUGCAGAAUC	TT1
b	UACCAGAACUCAUCGAAGC	19	+	BnaC04g05370D	Nematode resistance protein-like HSPRO2	UACCAGAACUCAUCGAAGC | ||||||||| o| ||| ACCGA-GGUCUUGAGAGGGUUCUUACAGAAUC	TT1
	UGAAGAACAGAACCGAGAA	19	+	BnaA05g06490D	Vacuolar cation/proton exchanger 1	UGAAGAACAGAACCGAGAA |||| || ||||| ||o| UCUUACUU-UUAUCUUGUCUUUCGUAUGUAUC	TT1
b	UACCAGAACUCAUCGAAGC	19	+	BnaC01g08680D	Nematode resistance protein-like HSPRO2	UACCAGAACUCAUCGAAGC | ||||||||| o| ||| ACCGA-GGUCUUGAGAGGGUUCUUGCAGAAUC	TT1
b	UACCAGAACUCAUCGAAGC	19	+	BnaC08g27070D	Nematode resistance protein-like HSPRO2	UACCAGAACUCAUCGAAGC | ||||||||| o| ||| ACCGA-GGUCUUGAGAGGGUUCUUGCAGAAUA	TT1
	UCCUGAAGAUUUCUCUGCA	19	+	BnaA10g02110D	Probable serine/threonine-protein kinase At1g54610	UCCUGAAGAUUUCUCUGCA |||||||| | o|| | || UUUAAGGACUUCGACGGACA-GUACAAGAAGU	TT1
h	UCCUUCUUCUCCUUCUCUGCC	21	-	BnaC05g12820D	FAM32A	UCCUUCUUCUCCUUCUCUGCC | |||||||| ||||| || | AACAAAGAAGAAGAAGAAGA-ACUGAGGUGGA	TT1
	AUGUUGAGUUUUUAUAUUUU	20	-	BnaC03g17480D	Pentatricopeptide repeat-containing protein At2g31400, chloroplastic	AUGUUGAGUUUUUAUAUUUU | |||||||||| |||| | AAAAAAAAACUCAAAAACAUAAUAGAGCACUG	TT1
	UUUUCCUUUAACUGUGUGCUU	21	-	BnaC07g43040D	CBL-interacting serine/threonine-protein kinase 6	UUUUCCUUUAACUGUGUGCUU |o|||||| |||| ||||| o UCAGAGAAGGAAUUUGA-ACACGUGCCUCUCU	TT1
h	UCCUUCUUCUCCUUCUCUGCC	21	-	BnaA07g01940D	Nucleolar complex protein 2 homolog	UCCUUCUUCUCCUUCUCUGCC | ||||||||| |o ||| || ACCAAAGAAGAAGAGAAGAAGAAGGAGACGGA	TT1
	UUUGAAAUCACAUCACAAUUG	21	-	BnaA06g04090D	Dihydrolipoyl dehydrogenase 1, mitochondrial	UUUGAAAUCACAUCAC-AAUUG oo|| ||||||||| | |||o| ACCAGGACCUUAGUGUAGAGGUUAGCGUAUGU	TT1
	CAGAGAAGGAGAAGAAGGAGA	21	+	BnaC04g45550D	Phosphatidylinositol:ceramide inositolphosphotransferase 2	CAGAGAAGGAGAAGAAGGAGA |||| ||o||| ||||o|o| CUCUCUCUC-UCUUCUACUUCUUUUAUCUAAA	TT2
	CAAGCGAAGAGACAAUCCGAGC	22	+	BnaC03g72010D	Aquaporin PIP2-2	CAAGCGAAGAGACAAUCCGAGC | ||| |||| |||| ||||o| GAACGCUCGGUUCU-UGUUCGGCUUGCAGUGG	TT2
	UUGAUCCUGAAGAUUUCUCUG	21	+	BnaA03g39650D	Calcium sensing receptor, chloroplastic	UUGAUCCUGAAGAUUUCUCUG ||| | |||||||o||| || CGUCAACAAUGACUUCUGAAGUAACGGUAGAG	TT2
	CAGAGAAGGAGAAGAAGGAGA	21	+	BnaA06g32100D	Eukaryotic translation initiation factor 3 subunit I	CAGAGAAGGAGAAGAAGGAGA |||| ||o|||||||o |o| CUCUCUCUC-UCUUCUUCUUUGUUUUGUAUAG	TT2
	UUGAUCCUGAAGAUUUCUCUG	21	+	BnaCnng40790D	Calcium sensing receptor, chloroplastic	UUGAUCCUGAAGAUUUCUCUG ||| | |||||||o||| || CGUCAACAAUGACUUCUGAAGUAACGGUAGAG	TT2
	GGCAGAGAAGGAGAAGAAGGA	21	+	BnaC01g02600D	Chaperone protein dnaJ 11, chloroplastic	GGCAGAGAAGGAGAAGA-AGGA ||| ||||||o||| || |||| CUCUCCGCCUCUUCUUCUCCUCUCCUUCCCUA	TT2
	GUUUGCCAACAUGUCUUCUUU	21	-	BnaC02g18910D	ACT domain-containing protein ACR4	GUUUGCCAACAUGUCUUCUUU |||o| ||||| |o|| ||o| AGUGCAAGCUGUUGUUCGGAUGAGAUAGGCAG	TT2
	UCUUCUCCUUCUCUGCCUGCU	21	-	BnaA06g03470D	Zinc finger CCCH domain-containing protein 38	UCUUCUCCUUCUCUGCCUGCU |||||| ||||||| | | || AAGAAGAAGAAGAAGAGA-GAAAGAGAGACAG	TT2
h	UCCUUCUUCUCCUUCUCUGCCU	22	-	BnaA03g06780D	unknown	UCCUUCUUCUCCUUCUCUGCCU |||||||||| ||| ||o || GAACAGGAAGAAGAAGAACAGGAAGAAGAAGA	TT2
	CCUUCUUCUCCUUCUCUGCCU	21	-	BnaAnng29350D	unknown	CCUUCUUCUCCUUCUCUGCCU |||||o||| |||||oo || UGUCAGAAGAGGAG-AAGAGGUCGAACGAAUU	TT2
h	UCCUUCUUCUCCUUCUCUGCC	21	-	BnaC06g00930D	DNA replication licensing factor MCM2	UCCUUCUUC-UCCUUCUCUGCC | ||||||| ||||o|||o| | UAGAAGAAGAAGAAGGAGGAGGCCGAGUAGAG	TT2
h	UCCUUCUUCUCCUUCUCUGCCU	22	-	BnaA01g14170D	unknown	UCCUUCUUCUCCUUCUCUGCCU o |||||| ||||||| || || AGCUGUGAAGAA-AGGAAGAAACCGAUCAUCA	TT2
	UCUCCUUCUUCUCCUUCUCUG	21	-	BnaA07g22880D	Anoctamin-like protein At1g73020	UCUCCUUCUUCUCCUUCUCUG ||| |||||||| |||||| | AAGAAGAAGAAGAAGAAGAAGAG-CUCAGGAG	TT2
	UCUCCUUCUUCUCCUUCUCUG	21	-	BnaCnng17860D	unknown	UCUCCUUCUUCUCCUUCUCUG ||| |||||||| ||||| |o UAGAAGAAGAAGAAGAAGAAGAAAUAGUAGUA	TT2
	UCUCCUUCUUCUCCUUCUCUG	21	-	BnaC07g15380D	Dehydrin ERD10	UCUCCUUCUUCUCCUUCUC-UG ||o| ||||||||||o| | || UCUUAGGGAAAGAAGAGGAGGCGUACGAGGCG	TT2
h	UCCUUCUUCUCCUUCUCUGCCU	22	-	BnaC06g00930D	DNA replication licensing factor MCM2	UCCUUCUUC-UCCUUCUCUGCCU | ||||||| ||||o|||o| || UAGAAGAAGAAGAAGGAGGAGGCCGAGUAGAG	TT2
	GAAGAGACACAGUUGGAGG	19	-	BnaC05g17050D	Proteasome subunit beta type-3-A	GAAGAGA-CACAGUUGGAGG |||||o| | ||| o||||| CUUCUUCUUUAGAGUCUGCCUCCUCUCUCUCU	TT2
h	UCCUUCUUCUCCUUCUCUGCCU	22	-	BnaAnng29030D	Dehydrin ERD14	UCCUUCUUCUCCUUC-UCUGCCU |||||||||| |||| ||| | o GAACAGGAAGAAGAAGAAGGAGAAGAGUGGUA	TT2
h	UCCUUCUUCUCCUUCUCUGCC	21	-	BnaAnng29030D	Dehydrin ERD14	UCCUUCUUCUCCUUC-UCUGCC |||||||||| |||| ||| | GAACAGGAAGAAGAAGAAGGAGAAGAGUGGUA	TT2
	GAAGAGACACAGUUGGAGG	19	-	BnaC08g05980D	Cytochrome c oxidase subunit 6b-1	GAAGAGACACAG-UUGGAGG o ||||| |||| ||||||o UCUCUCUCUCUCUGUCGAACCUCUUCUUAUUA	TT2
h	UCCUUCUUCUCCUUCUCUGCCU	22	-	BnaA02g36030D	Dehydrin ERD14	UCCUUCUUCUCCUUC-UCUGCCU |||||||||| |||| ||| | o GAACAGGAAGAAGAAGAAGGAGAAGAGUGGUA	TT2
h	UCCUUCUUCUCCUUCUCUGCC	21	-	BnaA02g36030D	Dehydrin ERD14	UCCUUCUUCUCCUUC-UCUGCC |||||||||| |||| ||| | GAACAGGAAGAAGAAGAAGGAGAAGAGUGGUA	TT2
	AGAGGAACCUCUUCGUCGAUU	21	+	BnaC05g16520D	Nematode resistance protein-like HSPRO2	AGAGGAACCUCUUCGUCGAUU |||o|||||||||||o| |oo CGCUUCUUCUUGGAGAAGCGG-UGGCGAAGGU	TT3
	AGAAAUACUGAAACAAAGUUG	21	+	BnaC07g45570D	CMP-sialic acid transporter 4	AGAAAUACUGAAACAAAGUUG |o| ||||||||||| || o| UACGUUUAUAUGACUUUGUCUCUGCUGGGACG	TT3
	GGCAGAGAAGGAGAAGAAGGA	21	+	BnaC09g07830D	Protein indeterminate-domain 1	GGCAGAGAAGGAGAAGAAGGA ||| |||||||||||| |||| UCCGCCGCCUCUUCCUCUUCCUCCUCCUCUUA	TT3
	GGAAACAGCGCUGAGGAAGCU	21	+	BnaAnng07000D	NAC domain-containing protein 100	GGAAACAGCGCUGAGGAAGCU o| ||||| ||||| |||||o CAAUUC-UUGUCCCGACUACUUCGGUAACUCA	TT3
	AGAGGAACCUCUUCGUCGAUU	21	+	BnaA01g06670D	Probable cyclic nucleotide-gated ion channel 17	AGAGGAACCUCUUCGUCGAUU || |||||||||||||o|o| ACAUCCU-CUUGGAGAAGCAGUUGAGGAGAAC	TT3
	CAACAAAAUGGGUAGAGAAGU	21	+	BnaCnng07130D	UDP-glycosyltransferase 71B2	CAACAAAAUGGGUAGAGAAGU |||| |||||||||o| ||o| AUUGGUUGCUUUACCCAUUUGUUUACUAUCGC	TT3
	AAAGUUGGAAACAUCGAGAUC	21	+	BnaCnng32250D	Serine/threonine-protein kinase EDR1	AAAGUUGGAAACAUCGAGAUC ||||o|| ||||||| |||o| GAGGUUUCGACAUUUGUAG-UCUGGACAUAAU	TT3
	UGAGGACGAGAAGGUUGUAAU	21	+	BnaA03g39650D	Calcium sensing receptor, chloroplastic	UGAGGACGAGAAGGUUGUAAU || |o|||||||| |||||| GGACACGCUUGCUCUUC-AACAUUCUUAGUCA	TT3
	AGCACACGAGAGUGACAAAGA	21	+	BnaA07g33880D	unknown	AGCACACGAGAGUGACAAAGA |o||||||||||||| || | GGUGUUGUGUGCUCUCACUAAUUGUUGUCCAA	TT3
	AAUUAUGUCACUGAUGAGAAU	21	+	BnaC02g28890D	unknown	AAUUAUGUC-ACUGAUGAGAAU |||o|o||| | |o||o||||| CAUUUAGUGCAGCUUAUUAUUCUUAGUUUUUG	TT3
	AGAGGAACCUCUUCGUCGAUU	21	+	BnaC08g27070D	Nematode resistance protein-like HSPRO2	AGAGGAACCUCUUCGUCGAUU |||o|||||||||||o| |oo CGCUUCUUCUUGGAGAAGCGG-UGGCGAAGGU	TT3
	AGAAAUACUGAAACAAAGUUG	21	+	BnaA07g37360D	LOB domain-containing protein 37	AG-AAAUACUGAAACAAAGUUG || ||| ||||||||||||o|| AUCUCGUUUCUGACUUUGUUUCGACGCGUCUU	TT3
	GGCAGAGAAGGAGAAGAAGGA	21	+	BnaA07g25910D	E3 ubiquitin-protein ligase SINA-like 2	GGCAG-AGAAGGAGAAGAAGGA o| || |||||o||||||||o| UCUUCUUCUUCUUCUUCUUCUUCUUCUUCGAC	TT3
	AGAAAUACUGAAACAAAGUUG	21	+	BnaA03g40660D	LOB domain-containing protein 38	AG-AAAUACUGAAACAAAGUUG || ||| ||||||||||||o|| AUCUCGUUUCUGACUUUGUUUCGACGUUUACU	TT3
	AGAGGAACCUCUUCGUCGAUU	21	+	BnaC01g08680D	Nematode resistance protein-like HSPRO2	AGAGGAACCUCUUCGUCGAUU |||o|||||||||||o| |oo CGCUUCUUCUUGGAGAAGCGG-UGGCGAAGGU	TT3
	CAAGCGAAGAGACAAUCCGAGC	22	+	BnaC04g47810D	Putative fluoride ion transporter CrcB 2	CAAGCGAAGAGACAAUCCGAGC | ||| ||||o|| ||| |||| CUCGGCUCG-UUCUUUGGUAGACUCGGUCUGU	TT3
	AAAGAAGACAUGUUGGCAAAC	21	+	BnaA08g22410D	NAP1-related protein 2	AAAGAAGACAUGUUGGCAAAC | ||||||||||| o||||| ACAAUAUCUUCUGUACAUUCGUUUACCACCAA	TT3
	AUCCUGAAGAUUUCUCUGCAG	21	+	BnaA10g00130D	UDP-glucuronate 4-epimerase 3	AUCCUGAAGAUUUCUCUGCAG |||||||| |||||||| || GAAUUAGGACUU-UAAAGAGAGGUAUUAUGUU	TT3
	AGAAAUACUGAAACAAAGUUG	21	+	BnaCnng56620D	LOB domain-containing protein 37	AG-AAAUACUGAAACAAAGUUG || ||| ||||||||||||o|| AUCUCGUUUCUGACUUUGUUUCGACGCGUGUU	TT3
	GAGAACAUAUCAGUGCUUGAA	21	+	BnaCnng15900D	Tetraspanin-3	GAGAACAUAUCAGUGCUUGAA o||||||||||||oo||| | GACCUUCUUGUAUAGUCGUGAAAGUCCCUGCG	TT3
	AUACCUGAAGAACAGAACCGA	21	+	BnaC01g13020D	unknown	AUACCUGAAGAACAGAACCGA ||||||o||||| o||||o| AGGCUAUGGAUUUCUUUAUUUGGUUUCACUUU	TT3
	AAAGGAACGAGAGAGGCAAAA	21	+	BnaA09g12090D	Putative pentatricopeptide repeat-containing protein At1g64310	AAAGGAACGAGAGAGGCAAAA |||o| || |||| ||||||| CACAUUUUC-UGGUCUCACCGUUUUACAUGUU	TT3
	CGAGAACAUAUCAGUGCUUGAA	22	+	BnaA05g34080D	Cystathionine gamma-synthase 1, chloroplastic	CGAGAACAUAUCAGUGCUUGAA |o|o| |||| ||||||||| | UUCGGUUUUCGUAUUGUCACGAACGUGUGUAG	TT3
	CAGAGAAGGAGAAGAAGGAGAG	22	+	BnaC09g17310D	Thioredoxin H-type	CAGAGAAGGAGAAGAAGGAGAG |||||||o||||||||o|||o AUCCAUCUCUUCUUCUUCUUCUUCUUCCUAUU	TT3
	GAAAGUUGGAAACAUCGAGAU	21	+	BnaC02g27970D	unknown	GAAAGUUGGAAACAUCGAGAU | |||||||||||| o|||o UAUGC-UUCAACCUUUGUUUUUCUGUCUUUCG	TT3
	AAAGUUGGAAACAUCGAGAUC	21	+	BnaC01g01120D	Protein RMD5 homolog A	AAAGUUGGAAACAUCGAGAUC ||| ||||| ||o||||| | CUACCUUC-ACCUUAGUGGCUCUCGACGAUGG	TT3
	AGAAUUGUGUAUCCACCAUCCG	22	-	BnaA02g00880D	DEAD-box ATP-dependent RNA helicase 56	AGAAUUGUGUAUCCACCAUCCG ||||o||||||||| |||o o UAGGUCUUGACACAUAGG-GGUGCAUUGGAGA	TT3
	AGAAUUGUGUAUCCACCAUCC	21	-	BnaC09g20450D	unknown	AGAAUUGUGUAUCCACCAUCC |o|||||| |||||| | ||| UAGGUUUUAACA-AUAGGUAGAAGGAACACAC	TT3
	CAUCUUCAUAAUCCUCAAAGA	21	-	BnaA09g47450D	Aspartic proteinase A1	CAUCUUCAUAAUCCUCAAAGA |||||o|| |||||o||| || AGUCGUAGAGGUCUUAGGGGUU-CUGGCAUUG	TT3
	CAGAUUCCCUCUCUUUUGUGC	21	-	BnaC09g42190D	unknown	CAGAUUCCCUCUCUUUUGUGC |||||||||||| |o|| ||| UAAUGUCUAAGGGAGAAAGAA-ACGCUGAACC	TT3
	CUGCACGUAUCCCUCAGGCAU	21	-	BnaC06g41130D	unknown	CUGCACGUAUCCCUCAGGCAU |o|||| |||||||||| | | GAGGGGCGUGGAUAGGGAGUC-GAAGUAGAGG	TT3
	CAUCUUCAUAAUCCUCAAAGA	21	-	BnaC08g41720D	Aspartic proteinase	CAUCUUCAUAAUCCUCAAAGA |||||o|| |||||o||| || AGUCGUAGAGGUCUUAGGGGUU-CUGGCAUUG	TT3
	CUUUAAUCGUUUUGUGUAUGU	21	-	BnaA08g18480D	Purine permease 1	CUUUAAUCGUUUUGUGUAUGU |||| || ||||||||| ||| AAUGGAAACUA-CAAAACACAAACACAACAAC	TT3
	AGAAUUGUGUAUCCACCAUCC	21	-	BnaA09g18520D	unknown	AGAAUUGUGUAUCCACCAUCC |o|||||| |||||| | ||| UAGGUUUUAACA-AUAGGUAGAAGGAACACAC	TT3
	UUAUGUUGAGUUUUUAUAUU	20	-	BnaA01g22950D	unknown	UUAUGUUGAGUUUUUAUAUU | ||||||||||||| | || UCAGAUUACAACUCAAAAAAAAAAAGGUUAGU	TT3
	AACUUUGUUUCAGUAUUUCUU	21	-	BnaC05g10240D	unknown	AACUUUGUUUCAGUAUUUCUU |||||| |||||o| |||||o UGUCUUGAAAGAAAGUUA-AAAGAGCCCUUUU	TT3
	UCAAGCACUGAUAUGUUCUCG	21	-	BnaA10g05040D	AP-2 complex subunit sigma	UCAAGCACUGAUAUGUUCUCG |||||| |o||o|| o||||| GAAGAGUUCGAGGCUGUAGGAGAGCUACUAGC	TT3
	UUUGCCUCUCUCGUUCCUUUU	21	-	BnaC04g41100D	Thylakoidal processing peptidase 1, chloroplastic	UUUGCCUCUCUCGUUCCUUUU ||||| ||||o|o|||||||| UGUCAAACGUAGAGGGUAAGGAAAAAGAUGUG	TT3
	UUUCAUCUGGAUGUGUGCCUC	21	-	BnaA03g13310D	Superoxide dismutase [Fe] 2, chloroplastic	UUUCAUCUGGAUGUGUGCCUC |o|||||o||| ||||||| CUGUUAGGUAGAUCUAGACACGGAUCCUAAAC	TT3
	UCAAGCACUGAUAUGUUCUCG	21	-	BnaC05g20230D	unknown	UCAAGCACUGAUAUGUUCUCG o||| ||||||||o|o||||o UUCGGGUUGGUGACUAUGCGAGAGUCCGACGC	TT3
	UUUGCCUCUCUCGUUCCUUUU	21	-	BnaA04g17540D	Thylakoidal processing peptidase 1, chloroplastic	UUUGCCUCUCUCGUUCCUUUU ||||| ||||o|o|||||||| UGUCAAACGUAGAGGGUAAGGAAAAAGAUGUG	TT3
	AGAAUUGUGUAUCCACCAUCC	21	-	BnaA09g38720D	Transketolase-1, chloroplastic	AGAAUUGUGUAUCCACCAUCC || |||||||||||||| | | AGUCUC-UAACACAUAGGUGGGAAGAGGUGAG	TT3
	UGACUUUGAAGUCUCUUUCAA	21	-	BnaA05g31990D	Sugar transporter ERD6-like 10	UGACUUUGAAGUCUCUUUCAA o||||||||| ||| o||||| UUGAGCUGAAACUU-AGAAGAAGUUCGGAAAA	TT3
	UGCACGUAUCCCUCAGGCA	19	-	BnaA03g21090D	Autophagy-related protein 8e	UGCACGUAUCCCUCAGGCA |||| ||||| ||||oo|| CAUAACGUACAUAGAGAGUUUGUUUGUUUCUA	TT3
	UGCAGAGAAAUCUUCAGGAUC	21	-	BnaA01g14050D	NBR1 homolog	UGCAGAGAAAUCUUCAGGAUC |||| || ||||||||o|| | GCUGACGUGUCAUUAGAAGUUCUUGAAUUCUG	TT3
	UUUUGCCUCUCUCGUUCCUUU	21	-	BnaC04g29080D	U-box domain-containing protein 11	UUUUGCCUCUCUC-GUUCCUUU |o||||||||||| ||||| || AAGGAGAACGGAGAGAGACAAGGCAAGAAGCA	TT3
	CCUUCUUCUCCUUCUCUGCCU	21	-	BnaA02g05030D	Probable pollen receptor-like kinase 6	CCUUCUUCUCCUUCUCUGCCU |||o||o|||||o|||o ||| AGGAGGAGGAGGAGGAGGAGGAGGAUGUGGUG	TT3
	UCAAGCACUGAUAUGUUCUCG	21	-	BnaCnng48180D	Glucose-6-phosphate 1-dehydrogenase 1, chloroplastic	UC-AAGCACUGAUAUGUUCUCG || ||||||||| | ||||||o CUUAGCUUCGUGACUUUCCAAGAGUUGCUCAA	TT3
1 the index letter refers to the respective index letter shown in Figure 2b
