# Supplementary material for: Turnip mosaic virus in oilseed rape activates networks of sRNA-mediated interactions between viral and host genomes
Source: Commun Biol. 2020 Nov 23;3:702. doi: 10.1038/s42003-020-01425-y (PMC7683744; doi:10.1038/s42003-020-01425-y)
Supplement: Supplementary file 9 — Supplementary Data 7 [file 42003_2020_1425_MOESM9_ESM.xlsx]

## Sheet: Sheet1
Supplementary Data 7: Targeting of host mRNA transcripts by vsiRNAs
vsiRNA					Host mRNA targets												DE mRNA
Index1	Sequence	Strand	Mean reads (rpm)		Target gene ID	Predicted gene function									mRNA cleavage position	Cleavage found in PAREseq replicates	mRNA FC (log2)
			DT	TT			Positif vasiRNA?	Negatif vasiRNA?	Positif TAR1 vasiRNA?	Negatif TAR1 vasiRNA?	Positif NBR1 vasiRNA?	Negatif NBR1 vasiRNA?	Positif chloro vasiRNA?	Negatif chloro vasiRNA?			DT	lfcSE	pval2	TT	lfcSE	pval2
a	AGAACCGAGAACATTGAGAA	+	4.14419	4.00521	BnaC02g37040D	CABBP 36	unknown	unknown	unknown	unknown	unknown	unknown	unknown	unknown	863	DT2 DT3	-0.480356	0.125037	0.00012218	-		ns
b	TACCAGAACTCATCGAAGC	+	1.78904	2.24799	BnaC04g53300D	HSPRO2	unknown	unknown	unknown	unknown	unknown	unknown	unknown	unknown	1241	DT1 TT1	-0.45951	0.149273	0.00208171	0.490815	0.157136	0.00178707
c	CAGAGAAGGAGAAGAAGGAGA	+	16.4154	12.778	BnaC03g04180D	FabZ	unknown	unknown	unknown	unknown	unknown	unknown	unknown	unknown	90	DT2 TT2	-	-	ns	-	-	ns
d	TGTGTGTTGTTGTTACTTTCT	+	8.67229	7.24203	BnaA03g21510D	RS31A	unknown	unknown	unknown	unknown	unknown	unknown	unknown	unknown	356	DT1 DT2	-	-	ns	-	-	ns
e1	TCTTTGTCACTCTCGTGTGCT	-	54.2706	40.6914	BnaC09g53230D	unknown	unknown	unknown	unknown	unknown	unknown	unknown	unknown	unknown	219	DT2 DT3	-	-	ns	-	-	ns
e2	TCTTTGTCACTCTCGTGTGCT	-	54.2706	40.6914	BnaC04g51540D	F-box protein At3g49020	unknown	unknown	unknown	unknown	unknown	unknown	unknown	unknown	114	DT2 DT3	-	-	ns	-	-	ns
e3	TCTTTGTCACTCTCGTGTGCT	-	54.2706	40.6914	BnaC04g04300D	unknown	unknown	unknown	unknown	unknown	unknown	unknown	unknown	unknown	213	DT2 DT3	-	-	ns	-	-	ns
f	AACTGCCTCAAGAGCTCCATA	-	32.88	29.4428	BnaA10g13210D	Aleurain	unknown	unknown	unknown	unknown	unknown	unknown	unknown	unknown	1221	DT2 DT3	-0.632936	0.129477	1.0165e-06	0.267848	0.162662	0.099629
g1	AAGAATCTGATGATGCTGT	-	2.12549	1.6021	BnaA03g22100D	ERF RAP2-7	unknown	unknown	unknown	unknown	unknown	unknown	unknown	unknown	2284	DT2 DT3	0.531783	0.183257	0.00370969	1.0436	0.232581	7.22244e-06
g1	AAGAATCTGATGATGCTGT	-	2.12549	1.6021	BnaC03g26480D	ERF RAP2-7	unknown	unknown	unknown	unknown	unknown	unknown	unknown	unknown	2328	DT2 DT3 TT3	-0.390267	0.172958	0.0240441	0.430348	0.177901	0.0155619
g1	AAGAATCTGATGATGCTGT	-	2.12549	1.6021	BnaC04g15640D	ERF RAP2-7	unknown	unknown	unknown	unknown	unknown	unknown	unknown	unknown	2414	DT2 DT3 TT3	0.776137	0.141322	3.97485e-08	-1.59676	0.171331	1.16615e-20
g1	AAGAATCTGATGATGCTGT	-	2.12549	1.6021	BnaC09g13430D	ERF RAP2-7	unknown	unknown	unknown	unknown	unknown	unknown	unknown	unknown	1039	DT2 DT3 TT3	0.301455	0.155278	0.0522117	-1.67599	0.161039	2.29507e-25
g2	AAGAATCTGATGATGCTGT	-	2.12549	1.6021	BnaA10g12950D	ERF TOE2	unknown	unknown	unknown	unknown	unknown	unknown	unknown	unknown	2933	DT2 DT3 TT3	0.326013	0.181299	0.0721446	-	-	ns
g3	AAGAATCTGATGATGCTGT	-	2.12549	1.6021	BnaC09g35430D	ERF TOE2	unknown	unknown	unknown	unknown	unknown	unknown	unknown	unknown	2671	DT2 DT3 TT3	-	-	ns	-	-	ns
g4	AAGAATCTGATGATGCTGT	-	2.12549	1.6021	BnaA01g34730D	AP2	unknown	unknown	unknown	unknown	unknown	unknown	unknown	unknown	1043	DT2 TT3	-0.436417	0.149377	0.00348254	-	-	ns
g4	AAGAATCTGATGATGCTGT	-	2.12549	1.6021	BnaCnng39690D	AP2	unknown	unknown	unknown	unknown	unknown	unknown	unknown	unknown	2233	DT2 TT3	-	-	ns	0.280408	0.16868	0.0964395
h	TCCTTCTTCTCCTTCTCTGCC	-	11.6314	9.28901	BnaCnng36690D	ZED1	unknown	unknown	unknown	unknown	unknown	unknown	unknown	unknown	62	DT2 DT3	-	-	ns	-0.346092	0.207066	0.094641
1 the index letter refers to the respective index letter shown in Figure 2B
2 ns = not significant
lfcSE = standard error of the estimated log2 FC
