# Supplementary material for: Turnip mosaic virus in oilseed rape activates networks of sRNA-mediated interactions between viral and host genomes
Source: Commun Biol. 2020 Nov 23;3:702. doi: 10.1038/s42003-020-01425-y (PMC7683744; doi:10.1038/s42003-020-01425-y)
Supplement: Supplementary file 10 — Supplementary Data 8 [file 42003_2020_1425_MOESM10_ESM.xlsx]

## Sheet: Sheet1
Supplementary Data 8: vasiRNA producing loci in Drakkar and Tanto ranked by the number of vasiRNA reads
vasiRNA-producing loci in Drakkar:
Gene ID	Predicted gene function	Transcript length	vasiRNA reads (rpm)			PHAS Score	DE mRNA
			DM	DT	DT / DM		FC (log2)	lfcSE	p-value
BnaA01g14050D	NBR1 homolog	2109	570.215	250229	438.833	210.5	1.93328	0.116753	1.38375e-61
BnaC01g16550D	NBR1 homolog	2118	563.949	222864	395.184	227.4	1.42003	0.109626	2.24665e-38
BnaA04g20150D	Chlorophyll a-b binding protein 1, chloroplastic	804	2882.4	55076.8	19.108	178.9	-0.310554	0.137601	0.0240133
BnaA04g12130D	Probable fructose-bisphosphate aldolase 1, chloroplastic	1173	495.022	30972.3	62.5675	42.1	-0.960297	0.160661	2.27049e-09
BnaAnng22920D	Chlorophyll a-b binding protein 1, chloroplastic	804	1735.71	30246.6	17.4261	164.2	-0.356613	0.127026	0.00499408
BnaC03g59520D	Chlorophyll a-b binding protein 1, chloroplastic	804	2349.79	28148.1	11.979	98.7	0.0191978	0.133785	0.885897
BnaC04g33570D	Fructose-bisphosphate aldolase, chloroplastic	1173	495.022	26898.6	54.3383	47.6	-0.67943	0.141132	1.47823e-06
BnaA02g05040D	unknown	753	1290.82	26504.2	20.5329	117	-0.395904	0.130085	0.00233904
BnaA05g29390D	Chlorophyll a-b binding protein CP29.2, chloroplastic	867	1008.84	25561.8	25.3378	100	0.118251	0.12959	0.361506
BnaA07g07560D	Chlorophyll a-b binding protein 1, chloroplastic	804	2030.22	25378.2	12.5002	86.5	-0.74351	0.127679	5.77037e-09
BnaA07g19610D	ABC transporter G family member 35	4173	676.738	24011.2	35.4808	61.6	0.636851	0.159303	6.39538e-05
BnaA03g15830D	Chlorophyll a-b binding protein 1, chloroplastic	801	1560.26	23153.2	14.8393	75.4	-0.344734	0.112265	0.00213542
BnaC03g18980D	Chlorophyll a-b binding protein 1, chloroplastic	801	1585.32	20464.5	12.9087	38.9	-0.184777	0.112497	0.100486
BnaC05g10980D	RNA-dependent RNA polymerase 1	3282	281.974	19470.9	69.0522	74.9	2.62794	0.167278	1.29143e-55
BnaA09g26570D	Chlorophyll a-b binding protein 1, chloroplastic	804	1240.69	18989.2	15.3054	61.1	-0.247702	0.132948	0.0624402
BnaA08g17660D	Chlorophyll a-b binding protein 1, chloroplastic	804	1553.99	18116.1	11.6578	64.9	-0.22713	0.139554	0.103621
BnaC05g22880D	Chlorophyll a-b binding protein 1, chloroplastic	804	1096.57	17167.7	15.6558	52.1	-0.124858	0.126471	0.323522
BnaC06g14450D	Probable pectate lyase 22	1611	4141.89	16502.3	3.98424	443.6	-0.211379	0.546888	0.699117
BnaAnng23670D	ATPase 2, plasma membrane-type	2757	319.571	16430	51.4127	45.2	0.860594	0.118263	3.41508e-13
BnaA09g47880D	Zinc transporter 4, chloroplastic	1194	62.661	15927.2	254.181	65.4	0.75207	0.11427	4.65579e-11
BnaC08g42250D	Zinc transporter 4, chloroplastic	1191	37.5966	15800.8	420.271	67.1	1.01383	0.115353	1.50974e-18
BnaC08g16670D	unknown	591	4530.39	14307.4	3.15809	934.2	1.57372	0.182827	7.45422e-18
BnaC07g09400D	Chlorophyll a-b binding protein 1, chloroplastic	804	1466.27	14277.3	9.73717	47.3	-0.569761	0.129278	1.04692e-05
BnaA09g00390D	S-adenosylmethionine synthase	1098	181.717	14199	78.1381	120.1	1.3947	0.118856	8.49734e-32
BnaC07g39070D	NBR1 homolog	2076	75.1932	14042.4	186.752	42	1.35674	0.133497	2.89789e-24
BnaC04g08360D	S-adenosylmethionine synthase 3	1122	213.047	13988.2	65.6579	83.5	0.2551	0.126423	0.0436087
BnaC04g10770D	Chlorophyll a-b binding protein 1, chloroplastic	990	3151.85	13982.2	4.4362	105.3	-0.168241	0.130913	0.198746
BnaA02g22660D	Tubulin beta-4 chain	1341	187.983	13804.6	73.4353	97.4	0.756834	0.104536	4.4892e-13
BnaC05g27560D	Probable LRR receptor-like serine/threonine-protein kinase At4g08850	2241	313.305	13208.4	42.1584	51.9	2.09353	0.151728	2.6237e-43
BnaC04g10780D	Chlorophyll a-b binding protein 1, chloroplastic	801	1491.33	12771.9	8.56408	69.8	-0.123121	0.120117	0.305361
BnaC09g37170D	unknown	759	219.313	12573.2	57.3297	59.5	-0.534744	0.120543	9.15938e-06
BnaC07g29410D	EIN3-binding F-box protein 2	1866	125.322	12552.1	100.159	97.4	1.37582	0.130028	3.65334e-26
BnaC06g41790D	ARGONAUTE 3	3108	444.893	12115.5	27.2324	76.1	2.92027	0.15255	1.10604e-81
BnaA06g37230D	Probable fructose-bisphosphate aldolase 2, chloroplastic	1182	683.004	11844.5	17.3418	30.2	-0.631771	0.134085	2.45614e-06
BnaAnng14520D	Subtilisin-like protease SBT1.7	2283	200.515	11814.4	58.9204	67.2	1.25692	0.130132	4.51334e-22
BnaC05g17000D	Protein TolB	2121	87.7253	11796.4	134.469	71.4	0.819924	0.134406	1.05826e-09
BnaC03g60280D	Probable fructose-bisphosphate aldolase 2, chloroplastic	1152	820.859	11471.2	13.9746	43.2	-0.408637	0.121461	0.000767235
BnaA10g14810D	unknown	747	394.764	11164.1	28.2804	36.9	-0.0830168	0.126702	0.512329
BnaA05g09400D	Chlorophyll a-b binding protein 1, chloroplastic	801	657.94	10959.4	16.6571	46.5	0.0651395	0.128139	0.611208
BnaA07g17260D	Putative calcium-transporting ATPase 11, plasma membrane-type	3078	93.9914	10866	115.607	75.4	0.356247	0.113742	0.00173584
BnaC04g42010D	Probable mediator of RNA polymerase II transcription subunit 37e	783	137.854	10775.7	78.1675	110.4	0.582068	0.116827	6.28334e-07
BnaC04g37750D	EIN3-binding F-box protein 1	1800	551.416	10703.4	19.4108	92.2	1.08203	0.120484	2.69059e-19
BnaC02g31030D	Tubulin beta-1 chain	1338	131.588	10607.1	80.6084	42	0.520288	0.105101	7.40781e-07
BnaA06g38620D	Pyrophosphate-energized vacuolar membrane proton pump	1821	4875.02	10146.4	2.08131	53.1	1.2044	0.139949	7.565e-18
BnaA06g35940D	unknown	5187	87.7253	9574.39	109.141	62.7	0.272289	0.351901	0.43907
BnaC03g05980D	Magnesium-chelatase subunit ChlH, chloroplastic	4155	789.528	9405.79	11.9132	31	0.0471879	0.160715	0.769054
BnaA06g04440D	Elongation factor 1-alpha 4	1383	100.258	9390.73	93.6661	79.6	0.36126	0.106897	0.000726097
BnaC04g50850D	Phosphatidylinositol 4-kinase gamma 4	1470	62.661	9282.34	148.136	63.8	0.677002	0.122781	3.50946e-08
BnaCnng64010D	ABC transporter G family member 36	2145	156.652	9243.2	59.0045	43.4	0.35127	0.145818	0.0159981
BnaCnng07470D	Putative calcium-transporting ATPase 11, plasma membrane-type	3078	112.79	9228.15	81.8173	36.7	0.314995	0.124615	0.0114801
BnaC01g21920D	Cysteine proteinase RD19a	1107	175.451	9167.93	52.2536	60.9	0.573212	0.140136	4.30665e-05
BnaA06g15400D	Protein TolB	2004	162.918	8996.31	55.2197	45.5	0.589457	0.126583	3.21361e-06
BnaC04g42020D	Probable mediator of RNA polymerase II transcription subunit 37e	723	75.1932	8716.31	115.919	79	1.06557	0.118716	2.81321e-19
BnaA05g28710D	Cell division control protein 48 homolog E	2427	93.9914	8616.95	91.6781	30.4	1.41399	0.121331	2.18925e-31
BnaA03g10790D	Heat shock protein 90-4	1728	187.983	8315.87	44.2374	87.1	0.609018	0.127	1.62325e-06
BnaC07g15280D	Catalase-3	1479	657.94	8159.31	12.4013	40.1	0.897096	0.111152	6.97766e-16
BnaCnng74930D	24-methylenesterol C-methyltransferase 2	1071	137.854	7990.7	57.9649	36.6	0.661442	0.149755	1.00165e-05
BnaA04g14890D	EIN3-binding F-box protein 1	1872	357.167	7819.09	21.8919	47.4	0.484675	0.14449	0.000795458
BnaCnng20770D	24-methylenesterol C-methyltransferase 2	1071	106.524	7804.03	73.261	40.4	0.331822	0.143896	0.0211114
BnaA09g26890D	U-box domain-containing protein 17	2115	43.8627	7791.99	177.645	43.3	-1.28204	0.162808	3.41912e-15
BnaAnng01730D	ABC transporter G family member 22	2157	125.322	7668.55	61.1908	30.8	1.76245	0.113508	2.27349e-54
BnaAnng35580D	Glycine-rich RNA-binding protein GRP2A	507	933.648	7156.71	7.66531	38.2	1.8284	0.137693	3.07169e-40
BnaC07g21430D	Protein NRT1/ PTR FAMILY 8.3	1758	68.9271	7123.59	103.35	45.6	1.8337	0.14232	5.51366e-38
BnaC07g19250D	unknown	5082	106.524	7066.38	66.3363	44.7	0.913036	0.268871	0.00068425
BnaC07g15930D	Subtilisin-like protease SBT1.7	2283	144.12	7012.19	48.6551	34.9	0.978601	0.123797	2.68179e-15
BnaA06g24650D	Leucine-rich repeat receptor-like serine/threonine-protein kinase BAM1	2916	263.176	6738.2	25.6034	61.8	0.0724974	0.156278	0.642719
BnaC08g38660D	Chlorophyll a-b binding protein CP24 10B, chloroplastic	780	382.232	6723.15	17.5892	54.9	-0.316333	0.134119	0.0183437
BnaCnng03470D	Probable mediator of RNA polymerase II transcription subunit 37e	783	100.258	6617.77	66.0077	54.1	0.101988	0.115264	0.376253
BnaC06g38300D	Nitrate reductase [NADH], clone PBNBR1405	2685	1322.15	6578.63	4.97572	32.8	0.6633	0.135558	9.92594e-07
BnaC05g40290D	ABC transporter C family member 7	5214	131.588	6232.39	47.3629	40	0.189124	0.138703	0.17272
BnaC09g32520D	Transmembrane protein 245	1953	162.918	6181.2	37.9405	49.2	0.290727	0.127801	0.0229158
BnaC08g36330D	Transcription activator GLK1	3066	589.013	5871.09	9.96767	125.2	0.653152	0.145572	7.2307e-06
BnaAnng04540D	Probable LRR receptor-like serine/threonine-protein kinase At4g08850	1626	18.7983	5717.54	304.152	50.4	1.44163	0.145163	3.04808e-23
BnaC03g25510D	Aquaporin PIP1-2	861	200.515	5609.15	27.9737	32.7	0.792932	0.123083	1.17722e-10
BnaC01g38940D	Cell division control protein 48 homolog E	2433	50.1288	5588.07	111.474	33.1	1.88091	0.152955	9.3858e-35
BnaC02g40260D	Elongation factor 2	2517	131.588	5579.04	42.3978	48.8	1.14697	0.123718	1.84757e-20
BnaA03g26530D	S-adenosylmethionine synthase	1098	137.854	5338.17	38.7234	38.5	1.20486	0.112746	1.17721e-26
BnaA01g29630D	Subtilisin-like protease SBT1.4	2328	388.498	5317.1	13.6863	31.2	0.358893	0.169207	0.0339195
BnaC01g37240D	Subtilisin-like protease SBT1.4	2328	394.764	5317.1	13.4691	38.6	0.479342	0.165265	0.00372631
BnaA09g56570D	Chlorophyll a-b binding protein CP24 10B, chloroplastic	780	463.691	5100.32	10.9994	55.3	-0.417141	0.138314	0.00256208
BnaC04g20690D	Calcium-transporting ATPase 12, plasma membrane-type	3102	144.12	5010	34.7626	37.8	2.9453	0.253549	3.40607e-31
BnaA03g00850D	Cell division control protein 48 homolog E	2397	31.3305	4991.93	159.331	31.1	2.02863	0.174482	3.01875e-31
BnaA01g22310D	Probable nucleoredoxin 1	1737	589.013	4934.73	8.37796	38.1	1.60404	0.137852	2.70605e-31
BnaA07g19580D	2-methyl-6-phytyl-1,4-hydroquinone methyltransferase, chloroplastic	1014	68.9271	4913.65	71.2877	36	-0.877284	0.132413	3.46345e-11
BnaC01g03600D	unknown	438	1729.44	4817.3	2.78547	30.3	1.62352	0.538321	0.00256227
BnaC01g33900D	Actin-2	1134	300.773	4796.23	15.9464	34.6	0.480723	0.0993802	1.31677e-06
BnaA02g27980D	Thiamine thiazole synthase, chloroplastic	843	601.545	4796.23	7.97318	43	-0.453005	0.124452	0.000272631
BnaC01g43180D	Probable nucleoredoxin 1	1737	281.974	4766.12	16.9027	37.6	1.02451	0.146723	2.89678e-12
BnaA09g04600D	EIN3-binding F-box protein 2	1851	100.258	4684.83	46.7279	34.8	2.49344	0.147677	5.86061e-64
BnaAnng33970D	Elongation factor 2	1530	93.9914	4642.68	49.3947	56.3	0.651726	0.127433	3.14966e-07
BnaA07g07430D	unknown	744	1090.3	4582.46	4.20293	36.9	0.123112	0.154755	0.426308
BnaCnng38780D	Elongation factor 1-alpha 4	1287	131.588	4579.45	34.8014	31.4	0.448055	0.10966	4.39173e-05
BnaA09g05850D	Probable mediator of RNA polymerase II transcription subunit 37e	795	131.588	4456.01	33.8633	34.1	0.336523	0.122704	0.00609627
BnaC09g14730D	unknown	264	1347.21	4456.01	3.30758	352.5	0.444821	0.26697	0.0956766
BnaA04g21850D	Vacuolar cation/proton exchanger 1	1398	200.515	4368.69	21.7874	30.2	1.12204	0.130852	9.92031e-18
BnaA03g49610D	Cytidine deaminase 1	873	451.159	4121.81	9.13604	31	0.126669	0.138839	0.361588
BnaC03g13470D	Heat shock protein 90-2	1614	150.386	4067.61	27.0477	31.7	0.611714	0.118182	2.2664e-07
BnaC02g01960D	ABC transporter G family member 22	2259	81.4592	4037.5	49.5647	169.7	0.288234	0.116828	0.0136191
BnaAnng09960D	Tubulin beta-4 chain	1338	75.1932	3935.14	52.3337	30.3	0.795072	0.109174	3.27393e-13
BnaAnng07150D	unknown	699	68.9271	3920.08	56.8729	41.9	1.73902	0.110158	3.84697e-56
BnaC04g06480D	Inorganic phosphate transporter 1-4	1524	332.103	3883.95	11.695	34.4	2.95065	0.148953	2.48094e-87
BnaC03g76150D	Elongation factor 2	1200	131.588	3742.44	28.4406	30.3	1.21715	0.120808	7.11874e-24
BnaA10g29460D	Zinc finger CCCH domain-containing protein 66	1560	106.524	3715.35	34.8781	33.4	1.16002	0.137679	3.59062e-17
BnaA07g33680D	Nitrate reductase [NADH], clone PBNBR1405	840	1272.02	3685.24	2.89716	32.7	0.423215	0.127966	0.000942222
BnaCnng23930D	Cytochrome P450 89A2	1488	6.2661	3384.16	540.074	32	0.551009	0.149009	0.000217466
BnaC07g23740D	Pentatricopeptide repeat-containing protein At3g26630, chloroplastic	1359	131.588	3278.78	24.917	43.4	0.0315035	0.115266	0.784614
BnaCnng44170D	UDP-glucuronate 4-epimerase 6	1383	1303.35	2646.51	2.03054	34.7	-0.385612	0.124354	0.00192918
BnaC04g44100D	DEAD-box ATP-dependent RNA helicase 21	1773	75.1932	2583.28	34.3552	33.4	1.07106	0.1663	1.19022e-10
BnaA08g21730D	Catalase-3	1479	545.15	2532.1	4.64476	32.4	1.02641	0.109016	4.71933e-21
BnaA01g26070D	unknown	1320	112.79	2474.89	21.9425	33.9	0.849342	0.121277	2.49946e-12
BnaC08g37970D	Cationic amino acid transporter 8, vacuolar	1758	18.7983	2438.76	129.733	31.5	0.593583	0.156997	0.000156297
BnaC07g36920D	GPN-loop GTPase 1	87	444.893	2435.75	5.47491	310.5	0.461195	0.290509	0.11239
BnaA07g00390D	Shikimate O-hydroxycinnamoyltransferase	1302	187.983	2402.63	12.7811	49.1	-0.0694079	0.154604	0.653474
BnaA05g24750D	Probable leucine-rich repeat receptor-like serine/threonine-protein kinase At3g14840	627	438.627	2116.6	4.82552	45.1	0.921539	0.116206	2.18788e-15
BnaC09g23240D	unknown	306	545.15	2104.56	3.86051	43.8	0.492978	0.143806	0.000607859
BnaC06g37290D	3-hydroxy-3-methylglutaryl-coenzyme A reductase 1	1725	112.79	1975.09	17.5113	62.5	0.687869	0.12646	5.3451e-08
BnaA07g32810D	3-hydroxy-3-methylglutaryl-coenzyme A reductase 1	1731	100.258	1878.75	18.7392	64.7	0.303423	0.138897	0.0289246
BnaC09g15730D	unknown	417	281.974	1592.72	5.64846	33.1	1.05488	0.134725	4.88263e-15
BnaC08g14130D	Pentatricopeptide repeat-containing protein At1g10270	2466	31.3305	852.061	27.1959	60.5	0.874314	0.247603	0.00041381
BnaC04g10550D	unknown	357	137.854	520.871	3.77842	48.1	1.12778	0.170228	3.47011e-11
BnaC07g29950D	TRANSPARENT TESTA GLABRA 1	717	25.0644	6747.24	269.196	42.6	0.851634	0.155702	4.50926e-08
BnaC03g51090D	Probable inactive purple acid phosphatase 29	1272	31.3305	2845.22	90.8132	47.8	-0.180737	0.125994	0.151432
BnaA08g25040D	Aspartic proteinase A1	1581	93.9914	2625.43	27.9327	58.2	0.812045	0.109559	1.24448e-13
BnaC01g06430D	unknown	630	125.322	451.622	3.6037	64.6	-0.268573	0.156414	0.0859662
BnaC07g43630D	unknown	543	93.9914	307.103	3.26735	33	-0.948057	0.148716	1.83037e-10
BnaC07g00300D	Transcription activator GLK1	1341	231.846	1315.73	5.67501	40.1	-0.491359	0.149438	0.00100886
BnaC04g46560D	Ribulose bisphosphate carboxylase/oxygenase activase, chloroplastic	1320	1660.52	8520.61	5.1313	75.3	0.0424635	0.117285	0.717312
BnaC04g30870D	Ribulose bisphosphate carboxylase small chain F1, chloroplastic	546	1090.3	2830.17	2.59577	35.9	-1.01745	0.115157	9.9786e-19
vasiRNA-producing loci in Tanto:
Gene ID	Predicted gene function	transcript length	vasiRNA reads (rpm)			PHAS Score	DE mRNA
			TM	TT	TT / TM		FC (log2)	lfcSE	p-value
BnaA01g14050D	NBR1 homolog	2109	690.89	232160	336.03	377	1.58804	0.180073	1.15623e-18
BnaC01g16550D	NBR1 homolog	2118	522.006	215003	411.879	386.9	0.958437	0.19616	1.02907e-06
BnaC06g41790D	ARGONAUTE 3	3108	1432.96	39019.5	27.23	273	2.32081	0.2022	1.70666e-30
BnaA07g19610D	ABC transporter G family member 36	4173	1335.72	32411.1	24.2649	139.3	-0.980547	0.272444	0.00031935
BnaA04g20150D	Chlorophyll a-b binding protein 1, chloroplastic	804	4943.71	31295.2	6.33032	224.5	0.271181	0.177538	0.126647
BnaC05g10980D	RNA-dependent RNA polymerase 1	3282	670.42	30670.6	45.7483	219	2.23873	0.235272	1.80818e-21
BnaA02g05040D	unknown	753	4534.29	26589.1	5.86401	155.9	1.4865	0.183896	6.30052e-16
BnaA10g27060D	Probable mediator of RNA polymerase II transcription subunit 37e	1365	578.301	22867.5	39.5425	38.1	-0.669193	0.242954	0.00587985
BnaC05g48370D	Auxin transport protein BIG	15231	788.127	20558.9	26.0858	96.3	0.290167	0.200298	0.147429
BnaC03g59520D	Chlorophyll a-b binding protein 1, chloroplastic	804	3684.75	19534	5.30131	93.3	0.732786	0.16599	1.01174e-05
BnaA08g17660D	Chlorophyll a-b binding protein 1, chloroplastic	804	3213.92	16528	5.14263	95.7	0.617292	0.180449	0.000624232
BnaAnng22920D	Chlorophyll a-b binding protein 1, chloroplastic	804	2558.85	16133.8	6.30509	207.7	0.146463	0.170849	0.391299
BnaC07g39070D	NBR1 homolog	2076	92.1187	14684.4	159.407	93.6	1.44323	0.24323	2.96335e-09
BnaC03g18980D	Chlorophyll a-b binding protein 1, chloroplastic	801	2548.62	14591.4	5.72521	94.3	0.0832456	0.218497	0.70321
BnaCnng68320D	ARGONAUTE 2	2664	511.771	14334.6	28.0099	596	1.27261	0.275352	3.80539e-06
BnaC07g19250D	unknown	5082	174.002	14286.1	82.1032	149.3	2.3784	0.236415	8.27636e-24
BnaA07g07560D	Chlorophyll a-b binding protein 1, chloroplastic	804	2722.62	14187.1	5.21081	105.1	0.324658	0.189326	0.0863803
BnaCnng64010D	ABC transporter G family member 36	2145	562.948	14025.3	24.9141	72.8	-1.23912	0.249331	6.7028e-07
BnaC04g42010D	Probable mediator of RNA polymerase II transcription subunit 37e	783	184.237	13916.2	75.5339	173.9	0.0182056	0.262596	0.944727
BnaC07g29410D	EIN3-binding F-box protein 2	1866	281.474	13863.6	49.2537	157	-0.303009	0.14593	0.0378574
BnaC06g01910D	ABC transporter C family member 4	4497	143.296	13697.9	95.5915	63.5	-0.0335067	0.289829	0.907963
BnaA09g25290D	ARGONAUTE 3	3072	440.123	13408.8	30.466	374.5	1.53915	0.262019	4.24915e-09
BnaA04g12130D	Probable fructose-bisphosphate aldolase 1, chloroplastic	1173	1136.13	12905.4	11.3591	47.8	-0.911452	0.174052	1.63497e-07
BnaC06g14450D	Probable pectate lyase 22	1611	5394.06	12802.3	2.37341	475.3	-0.234999	0.337989	0.486876
BnaAnng23670D	ATPase 2, plasma membrane-type	2757	609.007	12648.7	20.7694	49	-0.0040721	0.238949	0.986403
BnaC09g00800D	Callose synthase 12	5352	127.943	12602.2	98.4987	86.2	-0.169583	0.257479	0.510135
BnaA01g06820D	ATPase 2, plasma membrane-type	2847	537.359	12561.8	23.3768	32.6	-0.165763	0.241392	0.492272
BnaA09g26570D	Chlorophyll a-b binding protein 1, chloroplastic	804	2471.85	12501.1	5.05739	59.1	0.262268	0.194018	0.17645
BnaA03g15830D	Chlorophyll a-b binding protein 1, chloroplastic	801	2134.08	12365.7	5.79437	119.6	-0.182865	0.196963	0.353189
BnaA06g09600D	RNA-dependent RNA polymerase 1	3330	240.532	11852.2	49.2749	42.3	2.41311	0.257532	7.24437e-21
BnaA03g32690D	ABC transporter C family member 3	3696	225.179	11823.9	52.5089	69.1	-0.0465786	0.239075	0.845527
BnaA04g14890D	EIN3-binding F-box protein 1	1872	588.536	11611.6	19.7297	106.8	0.309715	0.147305	0.0355058
BnaC05g22880D	Chlorophyll a-b binding protein 1, chloroplastic	804	2128.97	11399.4	5.35442	53.6	0.415412	0.176273	0.0184411
BnaA02g05430D	Chaperone protein dnaJ 2	1272	214.944	11332.7	52.7239	85.1	0.0879172	0.137001	0.52105
BnaC05g43180D	Cell division control protein 48 homolog E	2427	81.8833	11108.3	135.66	59.8	0.999368	0.24385	4.16206e-05
BnaC04g46560D	Ribulose bisphosphate carboxylase/oxygenase activase, chloroplastic	1320	3280.45	10989	3.34985	132.9	-0.834759	0.220111	0.000149173
BnaA03g10790D	Heat shock protein 90-4	1728	184.237	10742.4	58.3073	117.1	-0.361641	0.255622	0.157143
BnaC08g16670D	unknown	591	5087	10716.1	2.10657	984.3	0.58894	0.285835	0.0393587
BnaA06g03880D	ABC transporter C family member 4	4557	174.002	10596.8	60.9006	47	-0.43041	0.276668	0.119782
BnaC04g33570D	Probable fructose-bisphosphate aldolase 1, chloroplastic	1173	1028.66	10509.9	10.2171	44.7	-0.959787	0.183385	1.66137e-07
BnaA09g01630D	Callose synthase 12	5352	143.296	10505.9	73.3159	37.9	-0.412374	0.241199	0.0873247
BnaC04g37750D	EIN3-binding F-box protein 1	1800	670.42	10311.8	15.3811	98.9	0.500932	0.140187	0.000352495
BnaC09g05190D	unknown	2046	25.5885	9953.99	389.002	36	2.84251	0.307548	2.40829e-20
BnaC03g05980D	Magnesium-chelatase subunit ChlH, chloroplastic	4155	1335.72	9396.05	7.03444	37.7	-0.358581	0.302766	0.236274
BnaAnng35580D	Glycine-rich RNA-binding protein GRP2A	507	1305.02	9301.04	7.12715	79.7	3.67063	0.189163	7.06068e-84
BnaC04g01000D	BAG family molecular chaperone regulator 6	2733	25.5885	9131.23	356.848	88.8	0.880506	0.254979	0.000553887
BnaC04g42020D	Probable mediator of RNA polymerase II transcription subunit 37e	723	138.178	9072.61	65.6588	83.5	-0.171784	0.280729	0.540591
BnaA06g34380D	Protein NRT1/ PTR FAMILY 8.3	1974	46.0594	8981.64	195.001	47.8	0.631535	0.196743	0.00132756
BnaA10g27080D	Probable mediator of RNA polymerase II transcription subunit 37e	783	158.649	8791.61	55.4155	39.4	-0.738551	0.23761	0.00188202
BnaA02g22660D	Tubulin beta-4 chain	1341	240.532	8682.45	36.0968	107	0.0291594	0.142542	0.837911
BnaA05g28710D	Cell division control protein 48 homolog E	2427	46.0594	8644.04	187.672	50.2	1.03716	0.249915	3.32384e-05
BnaA09g05630D	unknown	2169	20.4708	8617.76	420.978	50.9	0.762464	0.181144	2.56318e-05
BnaA03g39600D	Sacsin	13023	296.827	8377.2	28.2225	53.1	0.496103	0.252259	0.0492246
BnaCnng03470D	Probable mediator of RNA polymerase II transcription subunit 37e	783	143.296	8375.18	58.4468	89	-0.552001	0.244138	0.0237583
BnaC02g12750D	Heat shock protein 90-4	1722	133.06	8255.91	62.0463	102.8	0.58505	0.298249	0.0498077
BnaA05g29390D	Chlorophyll a-b binding protein CP29.2, chloroplastic	867	1555.78	8152.81	5.24033	66.7	-0.133405	0.149554	0.372383
BnaC04g10780D	Chlorophyll a-b binding protein 1, chloroplastic	801	2036.85	7853.63	3.85577	78	0.391143	0.182851	0.0324249
BnaA10g27070D	Probable mediator of RNA polymerase II transcription subunit 37e	723	133.06	7851.6	59.0078	55.1	-0.630469	0.258264	0.0146393
BnaC07g15280D	Catalase-3	1479	1258.96	7774.79	6.17558	40.6	1.05948	0.229611	3.94502e-06
BnaA03g49610D	Cytidine deaminase 1	873	793.245	7667.65	9.66618	84.1	0.375591	0.135737	0.00565657
BnaA07g17260D	Putative calcium-transporting ATPase 11, plasma membrane-type	3078	97.2364	7596.89	78.128	85.2	-0.0971167	0.234634	0.678943
BnaAnng02450D	REF/SRPP-like protein At3g05500	711	61.4125	7564.55	123.176	113.4	1.45975	0.139091	9.11605e-26
BnaC01g40400D	unknown	768	675.537	7524.12	11.138	87.1	-0.00996015	0.146662	0.945856
BnaC04g10770D	Chlorophyll a-b binding protein 1, chloroplastic	990	3121.8	7443.26	2.38428	85.2	0.935512	0.178352	1.56019e-07
BnaA09g26890D	U-box domain-containing protein 17	2115	71.6479	7384.63	103.068	69.9	-0.157125	0.14613	0.282265
BnaA06g04440D	Elongation factor 1-alpha 4	1383	148.414	7311.86	49.2668	112.5	0.689068	0.171665	5.9692e-05
BnaA06g27640D	EIN3-binding F-box protein 2	1869	209.826	7245.15	34.5293	63	-0.815912	0.142059	9.27551e-09
BnaAnng03650D	unknown	5613	199.591	7235.04	36.2494	56.9	0.417203	0.269464	0.121558
BnaC04g50850D	Phosphatidylinositol 4-kinase gamma 4	1470	158.649	7135.98	44.9797	78	0.0539642	0.148864	0.716973
BnaC09g21440D	Beta-amylase 1, chloroplastic	1695	946.776	6919.68	7.30868	79	-0.0253839	0.156703	0.871316
BnaC02g31030D	Tubulin beta-1 chain	1338	214.944	6859.04	31.9108	66.6	-0.138444	0.13258	0.296379
BnaCnng71820D	ABC transporter C family member 3	1521	102.354	6836.8	66.7955	58.8	0.283648	0.231758	0.220991
BnaC03g13930D	Heat shock protein 90-3	1731	76.7656	6828.71	88.9554	73.5	-0.187017	0.300207	0.53331
BnaC03g37870D	Proteasome activator subunit 4	5355	56.2948	6818.6	121.123	38.3	1.48554	0.263958	1.82376e-08
BnaC03g37680D	Probable mediator of RNA polymerase II transcription subunit 37c	1953	92.1187	6782.22	73.6247	60.5	1.90769	0.171953	1.33744e-28
BnaA06g37230D	Probable fructose-bisphosphate aldolase 2, chloroplastic	1182	1284.54	6622.52	5.15554	37.1	-0.816758	0.156483	1.79425e-07
BnaA06g35940D	unknown	5187	76.7656	6582.09	85.7426	69.8	0.963588	0.307043	0.00169938
BnaA10g14810D	unknown	747	609.007	6545.7	10.7481	49.7	1.74836	0.175758	2.58452e-23
BnaC07g21430D	NRT1/ PTR FAMILY 8.3	1758	71.6479	6515.38	90.936	39.5	0.607954	0.222227	0.00622407
BnaC01g38940D	Cell division control protein 48 homolog E	2433	56.2948	6509.31	115.629	71.3	1.2824	0.211618	1.36133e-09
BnaA03g32320D	Probable mediator of RNA polymerase II transcription subunit 37c	1959	71.6479	6495.16	90.6539	52.2	1.01485	0.224209	6.00132e-06
BnaC05g05630D	Elongation factor 1-alpha 4	1464	214.944	6230.34	28.9859	45	0.11275	0.172392	0.513091
BnaC03g13470D	Heat shock protein 90-2	1614	102.354	6204.06	60.6137	85.7	0.39071	0.275667	0.156388
BnaC03g77220D	Polyadenylate-binding protein 2	1854	2175.03	6117.14	2.81244	60.3	-0.61596	0.184127	0.000821943
BnaC09g37170D	unknown	759	603.889	6105.01	10.1095	55.8	1.24672	0.179431	3.70043e-12
BnaC08g36330D	Transcription activator GLK1	3066	1719.55	6028.19	3.50568	96.8	0.46831	0.130484	0.000331922
BnaC08g21780D	unknown	5628	209.826	6009.99	28.6428	42.3	0.460771	0.249572	0.0648561
BnaA09g05850D	Probable mediator of RNA polymerase II transcription subunit 37e	795	148.414	5945.31	40.0591	96.6	-0.293726	0.230379	0.202321
BnaCnng24140D	Chlorophyll a-b binding protein CP29.2, chloroplastic	870	1422.72	5801.78	4.07794	33.1	-0.266825	0.187759	0.155288
BnaC03g13870D	Heat shock protein 90-2	1095	153.531	5779.54	37.6441	54	-0.384528	0.292803	0.189093
BnaA03g32640D	ABC transporter C family member 6	1509	92.1187	5672.4	61.5771	37.8	-0.682469	0.219288	0.00185693
BnaC02g40260D	Elongation factor 2	2517	255.885	5611.75	21.9307	76.5	0.276138	0.238726	0.247388
BnaA09g26850D	Protein MEI2-like 5	2322	97.2364	5460.14	56.1532	40	0.526239	0.233701	0.0243376
BnaC09g54000D	4-hydroxy-3-methylbut-2-en-1-yl diphosphate synthase (ferredoxin), chloroplastic	2211	209.826	5456.1	26.003	30.5	-0.931165	0.251025	0.000207713
BnaC07g50780D	Cytidine deaminase 1	942	609.007	5452.05	8.95236	58.6	1.19832	0.154245	7.9174e-15
BnaA03g00850D	Cell division control protein 48 homolog E	2397	51.1771	5448.01	106.454	60	0.938474	0.259215	0.000294096
BnaA03g14760D	SOBIR1	1938	127.943	5393.43	42.155	72.2	-0.29875	0.227624	0.189361
BnaA08g15160D	U-box domain-containing protein 5	5406	143.296	5377.26	37.5256	48.6	0.235423	0.304284	0.439112
BnaCnng03460D	Probable mediator of RNA polymerase II transcription subunit 37e	723	66.5302	5241.81	78.7885	30.5	-0.443398	0.248613	0.0745071
BnaC03g73610D	ABC transporter C family member 3	2385	92.1187	5227.66	56.7492	54.5	0.404913	0.324453	0.212037
BnaA05g33630D	Auxin transport protein BIG	6681	168.884	5195.32	30.7626	37.4	0.382885	0.363481	0.292165
BnaA07g05790D	Beta-amylase 1, chloroplastic	1713	706.244	5195.32	7.35627	31.5	-0.160414	0.196013	0.413139
BnaAnng07150D	unknown	699	61.4125	5183.19	84.3996	48.8	2.63472	0.168601	4.7705e-55
BnaC05g17890D	QUIRKY	3024	199.591	5092.22	25.5133	48.7	0.748022	0.268526	0.0053418
BnaC08g14030D	NF-X1-type zinc finger protein NFXL1	2898	148.414	5090.2	34.2974	47.6	-0.701404	0.265527	0.00825279
BnaC04g30810D	Ribulose bisphosphate carboxylase small chain 1A, chloroplastic	546	1289.66	5055.83	3.92028	45.4	-0.901676	0.217118	3.28236e-05
BnaA09g00390D	S-adenosylmethionine synthase	1098	261.003	5019.45	19.2314	71.1	-0.35091	0.167889	0.0366068
BnaC05g11440D	ALG-2 interacting protein X	2571	112.59	4981.04	44.2407	37.4	0.446226	0.28426	0.116466
BnaC04g30870D	Ribulose bisphosphate carboxylase small chain F1, chloroplastic	546	1581.37	4956.78	3.13448	62.3	-0.744546	0.194053	0.000124643
BnaA02g08820D	Heat shock protein 90-2	1656	92.1187	4906.24	53.26	75.1	0.493705	0.271924	0.069432
BnaC03g17800D	SOBIR1	1935	158.649	4904.22	30.9124	37.1	-0.475906	0.245898	0.0529436
BnaA01g15810D	GDPDL2	2274	153.531	4896.13	31.8902	35.9	-2.00619	0.246953	4.51845e-16
BnaC07g29950D	TRANSPARENT TESTA GLABRA 1	717	46.0594	4888.05	106.125	40.7	1.47505	0.162949	1.40078e-19
BnaC06g06400D	Heat shock 70 kDa protein 14	2871	174.002	4819.32	27.6969	35.4	-0.0221401	0.242935	0.927384
BnaC08g49360D	Glycine-rich RNA-binding protein 7	504	803.48	4817.29	5.99554	33.9	3.82222	0.189151	8.4521e-91
BnaC01g27600D	Probable mediator of RNA polymerase II transcription subunit 37e	1254	102.354	4788.99	46.7885	32.7	-0.611346	0.276851	0.0272294
BnaA01g32030D	Cell division control protein 48 homolog A	2433	35.824	4673.77	130.465	32.8	0.947578	0.229095	3.53147e-05
BnaCnng26360D	unknown	438	624.36	4669.72	7.47921	42.8	0.300387	0.226561	0.184887
BnaC06g38300D	Nitrate reductase [NADH], clone PBNBR1405	2685	2154.55	4635.36	2.15142	35.2	-0.852718	0.20716	3.85112e-05
BnaC09g41970D	Probable endo-1,3(4)-beta-glucanase ARB_01444	2151	81.8833	4572.69	55.844	39.4	-0.879775	0.131625	2.32554e-11
BnaC05g43540D	unknown	1104	5.11771	4558.54	890.739	41.3	0.328946	0.159713	0.0394355
BnaA06g00870D	Heat shock 70 kDa protein 14	2577	71.6479	4358.41	60.8309	35.7	0.0331185	0.243132	0.89165
BnaCnng38780D	Elongation factor 1-alpha 4	1287	158.649	4354.37	27.4465	77.8	0.0164754	0.191949	0.9316
BnaA08g25950D	NF-X1-type zinc finger protein NFXL1	2676	143.296	4346.28	30.3308	34	-0.62706	0.26437	0.0176965
BnaC08g32100D	Probable protein phosphatase 2C 49	1128	51.1771	4313.93	84.2943	49.1	0.96649	0.138398	2.88068e-12
BnaAnng01730D	ABC transporter G family member 22	2157	266.121	4289.68	16.1193	43.4	0.0080462	0.175324	0.963395
BnaC02g46810D	Chlorophyll a-b binding protein CP26, chloroplastic	846	1253.84	4283.61	3.4164	30.7	-0.171023	0.18088	0.344401
BnaA09g05860D	Probable mediator of RNA polymerase II transcription subunit 37e	717	107.472	4279.57	39.8204	52.9	-0.248021	0.229051	0.278887
BnaC09g34840D	E3 ubiquitin-protein ligase RING1-like	1068	107.472	4271.48	39.7451	36.9	-0.0991353	0.148071	0.503167
BnaC01g01110D	Heat shock 70 kDa protein 9, mitochondrial	2043	35.824	4269.46	119.179	45	-0.399474	0.26697	0.134568
BnaC01g31710D	Proteasome subunit alpha type-4-A	606	46.0594	4249.25	92.2559	60.1	0.772355	0.160506	1.49418e-06
BnaA05g28110D	unknown	741	603.889	4239.14	7.01973	45.9	0.411154	0.182166	0.0240061
BnaC04g07660D	L-type lectin-domain containing receptor kinase IV.1	2022	117.707	4224.99	35.894	40.3	-0.0200272	0.152787	0.895713
BnaC03g11130D	ABC transporter F family member 1	2760	107.472	4109.76	38.2403	35.5	-0.136778	0.20379	0.502112
BnaC04g20690D	Calcium-transporting ATPase 12, plasma membrane-type	3102	184.237	4087.52	22.1862	40.9	2.22412	0.300039	1.23669e-13
BnaA10g00830D	NAC domain-containing protein 1	1428	87.001	4045.07	46.4945	48	1.74577	0.282693	6.59531e-10
BnaC09g32520D	Transmembrane protein 245	1953	220.061	4028.9	18.3081	51.9	0.158962	0.150321	0.290291
BnaC05g40290D	ABC transporter C family member 7	5214	327.533	3970.28	12.1217	40.2	-0.310766	0.156788	0.0474708
BnaAnng33970D	Elongation factor 2	1530	194.473	3933.89	20.2285	47.3	-0.0156796	0.20315	0.938479
BnaC01g21920D	Cysteine proteinase RD19a	1107	312.18	3905.59	12.5107	46.4	0.912403	0.127954	9.98651e-13
BnaC03g51090D	Probable inactive purple acid phosphatase 29	1272	87.001	3879.31	44.5892	51.2	-1.16904	0.13287	1.3881e-18
BnaCnng36540D	Tubulin beta-4 chain	1338	153.531	3873.24	25.2277	35.8	-0.329646	0.171302	0.0543108
BnaC06g28800D	ATP-dependent zinc metalloprotease FTSH 1, chloroplastic	2109	619.243	3751.95	6.05894	33.9	-0.747155	0.173787	1.71379e-05
BnaC05g17000D	TolB	2121	189.355	3713.54	19.6115	53.4	0.963891	0.179508	7.89016e-08
BnaA03g11140D	Heat shock protein 90-2	1092	71.6479	3679.18	51.3508	37.2	-0.351741	0.283956	0.215451
BnaC02g44790D	Auxin-responsive protein SAUR32	387	35.824	3660.98	102.194	45.1	0.108977	0.269046	0.68544
BnaC03g01160D	Cell division control protein 48 homolog E	2430	46.0594	3656.94	79.3962	43.5	0.590283	0.257725	0.0220005
BnaAnng12070D	Probable mediator of RNA polymerase II transcription subunit 37e	771	51.1771	3648.85	71.2986	51.7	0.0654627	0.341545	0.848004
BnaA09g39770D	Probable protein phosphatase 2C 49	1125	61.4125	3584.16	58.3621	88.9	0.824619	0.144009	1.02739e-08
BnaA10g14240D	Chaperone protein dnaJ 3	1269	35.824	3565.97	99.5415	36.6	-0.0688809	0.221384	0.755696
BnaA09g22540D	Chlorophyll a-b binding protein CP26, chloroplastic	630	1028.66	3539.69	3.44107	31.3	-0.737271	0.158235	3.1722e-06
BnaAnng04540D	Probable LRR receptor-like serine/threonine-protein kinase At4g08850	1626	20.4708	3515.43	171.729	62.9	0.493879	0.247982	0.0464162
BnaC05g30200D	TIME FOR COFFEE	4650	511.771	3505.32	6.8494	30.3	0.510759	0.280729	0.0688505
BnaA04g18310D	Pentatricopeptide repeat-containing protein At2g31400, chloroplastic	2190	117.707	3499.26	29.7285	36.2	-0.355739	0.187637	0.0579746
BnaA01g30060D	ABC transporter C family member 3	3483	40.9417	3487.13	85.1732	30.8	0.0328272	0.259307	0.89926
BnaA06g31350D	unknown	2055	112.59	3479.04	30.9002	36.9	0.580835	0.160595	0.000298297
BnaA03g32250D	ELC	1812	56.2948	3396.16	60.3282	32	-0.485307	0.139102	0.000485096
BnaA01g30490D	Probable mediator of RNA polymerase II transcription subunit 37c	1953	76.7656	3339.56	43.5033	34.7	2.23632	0.193832	8.54489e-31
BnaC04g08360D	S-adenosylmethionine synthase 3	1122	307.062	3307.22	10.7705	42.1	-0.360774	0.140753	0.0103723
BnaAnng09960D	Tubulin beta-4 chain	1338	168.884	3280.94	19.4271	43.5	-0.260117	0.171964	0.130375
BnaC05g09210D	Glyceraldehyde-3-phosphate dehydrogenase GAPA2, chloroplastic	1200	1601.84	3230.4	2.01668	32.3	-0.641781	0.162757	8.04059e-05
BnaA08g18750D	Calcium-transporting ATPase 1, chloroplastic	3054	40.9417	3226.35	78.8037	41.4	0.0837367	0.290029	0.772797
BnaA09g04600D	EIN3-binding F-box protein 2	1851	271.238	3220.29	11.8725	39.9	0.0713528	0.18199	0.695007
BnaC03g76150D	Elongation factor 2	1200	179.12	3157.62	17.6286	42.8	0.125054	0.235864	0.595977
BnaC04g44100D	DEAD-box ATP-dependent RNA helicase 21	1773	87.001	3155.6	36.2708	49.6	0.587384	0.260667	0.0242349
BnaC09g06290D	Splicing factor 3B subunit 1	3627	97.2364	3139.43	32.2865	34.4	-0.0215017	0.288547	0.940599
BnaA07g15900D	Fructose-bisphosphate aldolase, cytoplasmic isozyme 2	1077	25.5885	3123.26	122.057	51	1.05793	0.176217	1.92997e-09
BnaA01g29630D	Subtilisin-like protease SBT1.4	2328	1131.01	3099	2.74002	37.2	0.328797	0.13042	0.0116998
BnaC06g14270D	Fructose-bisphosphate aldolase, cytoplasmic isozyme 2	1077	81.8833	3066.65	37.4515	37.9	0.718539	0.187366	0.000125593
BnaC01g05230D	Glycine dehydrogenase (decarboxylating) 1, mitochondrial	3138	1438.08	3064.63	2.13106	30.6	-0.963888	0.201392	1.70022e-06
BnaA07g07430D	unknown	744	1422.72	3036.33	2.13417	39.2	-0.00266671	0.192978	0.988975
BnaC07g22660D	Phosphatidylinositol 4-kinase gamma 7	1848	307.062	3020.16	9.83565	32.3	0.0465506	0.19327	0.809665
BnaC03g37540D	Protein ELC	1779	46.0594	2985.79	64.8249	33.9	-0.0696148	0.15095	0.644671
BnaC08g42250D	Zinc transporter 4, chloroplastic	1191	10.2354	2959.51	289.144	33.5	1.50948	0.255358	3.39563e-09
BnaA06g33610D	Phosphatidylinositol 4-kinase gamma 7	1851	230.297	2955.47	12.8333	31.8	-0.322143	0.160481	0.044712
BnaC04g47650D	Probable calcium-binding protein CML35	654	179.12	2941.32	16.421	35.6	0.590508	0.201272	0.00334755
BnaA09g06770D	Splicing factor 3B subunit 1	3705	127.943	2941.32	22.9894	39.3	0.111416	0.293317	0.704058
BnaC02g45020D	Ferredoxin--NADP reductase, leaf isozyme 1, chloroplastic	3015	158.649	2913.02	18.3614	46.2	0.125593	0.128679	0.329055
BnaA10g18410D	Probable endo-1,3(4)-beta-glucanase ARB_01444	2139	76.7656	2894.82	37.7099	38.3	-0.693093	0.140161	7.61583e-07
BnaA07g13530D	RuBisCO large subunit-binding protein subunit alpha, chloroplastic	1791	81.8833	2894.82	35.353	45.8	-0.858139	0.163251	1.46767e-07
BnaA10g25550D	Probable disease resistance protein At4g33300	1971	66.5302	2880.67	43.2987	31.1	0.207758	0.240308	0.387287
BnaAnng14520D	Subtilisin-like protease SBT1.7	2283	158.649	2874.61	18.1193	44.8	2.47386	0.169446	2.82014e-48
BnaA09g56570D	Chlorophyll a-b binding protein CP24 10B, chloroplastic	780	895.599	2860.46	3.19391	44.6	0.804709	0.164662	1.02359e-06
BnaA08g25040D	Aspartic proteinase A1	1581	189.355	2854.39	15.0743	60.7	0.648895	0.149151	1.35765e-05
BnaA10g11620D	Chaperone protein ClpB	2826	266.121	2830.14	10.6348	31.6	0.130964	0.239358	0.584279
BnaA01g24250D	CBL-interacting serine/threonine-protein kinase 7	1245	440.123	2781.62	6.3201	43.6	0.0967397	0.182778	0.596615
BnaA01g22310D	Probable nucleoredoxin 1	1737	235.415	2696.71	11.4552	48.1	1.48634	0.185043	9.55855e-16
BnaA08g18140D	26S proteasome non-ATPase regulatory subunit 11 homolog	1260	25.5885	2666.39	104.203	31.5	0.442836	0.208186	0.0334102
BnaC05g47720D	unknown	768	179.12	2658.31	14.8409	48.1	0.48004	0.123406	0.000100278
BnaA10g12520D	E3 ubiquitin-protein ligase RING1-like	1029	56.2948	2632.03	46.7543	30.1	-0.375451	0.153492	0.0144426
BnaA07g00390D	Shikimate O-hydroxycinnamoyltransferase	1302	598.772	2601.7	4.34507	54.5	-1.0693	0.147021	3.51302e-13
BnaC09g15730D	unknown	417	266.121	2506.69	9.41937	71.8	0.551383	0.18005	0.00219579
BnaCnng73290D	NDR1/HIN1-Like protein 3	714	250.768	2456.15	9.79454	32	-0.0417728	0.170971	0.806978
BnaC03g61170D	Heat shock 70 kDa protein 9, mitochondrial	2046	40.9417	2446.05	59.7447	84	-0.0882965	0.283691	0.755617
BnaA03g26530D	S-adenosylmethionine synthase	1098	179.12	2357.1	13.1593	30.1	-0.238785	0.242954	0.325686
BnaA01g26500D	Actin-8	1134	317.298	2231.76	7.03366	37.7	-0.470252	0.156632	0.0026797
BnaC07g23740D	Pentatricopeptide repeat-containing protein At3g26630, chloroplastic	1359	225.179	2225.7	9.88413	34.2	0.0323644	0.168145	0.847367
BnaA07g06190D	UDP-glucuronate 4-epimerase 6	1362	665.302	2221.66	3.33932	32.5	-0.634647	0.158384	6.14929e-05
BnaA09g13710D	Photosystem I chlorophyll a/b-binding protein 3-1, chloroplastic	816	440.123	2195.38	4.9881	35.2	0.234939	0.154206	0.127624
BnaCnng39500D	SOBIR1	1926	92.1187	2189.31	23.7662	33.5	1.17233	0.231042	3.89311e-07
BnaA02g10190D	Auxin-responsive protein SAUR32	387	40.9417	2150.9	52.5358	39.3	-0.254099	0.243228	0.296164
BnaCnng19190D	L-type lectin-domain containing receptor kinase IV.4	1716	92.1187	2148.88	23.3273	47.8	0.390668	0.243868	0.109163
BnaCnng70090D	Phenolic glucoside malonyltransferase 1	1401	25.5885	2126.64	83.1093	34.4	3.51146	0.189813	2.08003e-76
BnaA10g00410D	BPS1, chloroplastic	1053	486.182	2108.45	4.33675	31.3	0.0536446	0.160434	0.738099
BnaAnng33460D	Polyubiquitin	315	255.885	2102.39	8.21613	46	0.639554	0.183906	0.000505889
BnaA04g24870D	unknown	2367	332.651	2084.19	6.2654	34.9	-0.620767	0.247696	0.012205
BnaC03g32940D	S-adenosylmethionine decarboxylase proenzyme 3	1104	429.887	2066	4.80591	36.9	-0.160266	0.167278	0.338022
BnaC09g47020D	unknown	1428	184.237	2045.78	11.1041	31.9	0.350617	0.205042	0.0872696
BnaC03g26530D	unknown	1098	5.11771	2031.63	396.981	30.2	2.15389	0.232695	2.11663e-20
BnaA01g33660D	Glyceraldehyde-3-phosphate dehydrogenase, cytosolic	1026	5.11771	2019.5	394.611	34.5	2.02621	0.175771	9.58316e-31
BnaA03g50170D	UDP-glucuronate 4-epimerase 1	1293	158.649	1962.9	12.3726	36	-0.349253	0.153559	0.0229422
BnaC05g12070D	Chlorophyll a-b binding protein CP24 10B, chloroplastic	777	598.772	1952.79	3.26133	33.6	0.619142	0.18097	0.000623374
BnaC09g44830D	unknown	195	97.2364	1946.73	20.0206	46.5	-0.658249	0.293718	0.02502
BnaA09g51620D	NAC domain-containing protein 68	1278	20.4708	1936.62	94.6039	33.6	0.14653	0.214256	0.494037
BnaAnng12060D	Probable mediator of RNA polymerase II transcription subunit 37e	432	10.2354	1912.36	186.838	47.2	-0.0171216	0.281229	0.951454
BnaA08g15870D	Heat shock 70 kDa protein 9, mitochondrial	2037	46.0594	1896.19	41.1684	55.5	-0.218824	0.285457	0.443336
BnaA05g37180D	unknown	777	133.06	1892.15	14.2202	33	0.628032	0.131463	1.77707e-06
BnaC09g33600D	Temperature-induced lipocalin-1	558	20.4708	1861.82	90.9501	38.5	2.11013	0.142229	8.54966e-50
BnaC07g12870D	Probable galacturonosyltransferase-like 8	1149	168.884	1795.11	10.6293	37.1	-1.01905	0.18263	2.40686e-08
BnaA01g26070D	unknown	1320	199.591	1651.59	8.27487	32.6	0.696567	0.173032	5.68164e-05
BnaA01g10750D	Reticuline oxidase-like protein	1707	184.237	1641.48	8.90958	53.7	-1.28367	0.173142	1.22579e-13
BnaC03g68420D	Tubulin alpha chain	1353	225.179	1631.37	7.24477	34.9	-0.923258	0.136127	1.18238e-11
BnaC06g37290D	3-hydroxy-3-methylglutaryl-coenzyme A reductase 1	1725	143.296	1601.05	11.173	43.1	-0.369975	0.134553	0.00596582
BnaC03g13880D	Heat shock protein 90-3	438	56.2948	1562.64	27.7582	37.7	-0.41787	0.24526	0.0884214
BnaA07g32810D	3-hydroxy-3-methylglutaryl-coenzyme A reductase 1	1731	122.825	1499.97	12.2123	34.9	-0.638945	0.125509	3.56532e-07
BnaA03g09920D	Temperature-induced lipocalin-1	564	10.2354	1471.67	143.782	33.5	1.29524	0.165558	5.13973e-15
BnaA09g35490D	Putative serine/threonine-protein kinase-like protein CCR3	2376	40.9417	1471.67	35.9455	30.5	-1.12712	0.192286	4.58186e-09
BnaC08g39050D	E3 ubiquitin-protein ligase RHA2A	504	368.475	1457.52	3.95555	41.6	0.0239872	0.26462	0.927772
BnaA02g34980D	unknown	195	46.0594	1322.08	28.7038	41	-0.0620903	0.226944	0.784398
BnaA06g40330D	Transcription factor MYC3	1350	107.472	1313.99	12.2264	30.2	0.0449524	0.1751	0.797391
BnaA03g31400D	Transcription factor LUX	408	5.11771	1291.75	252.409	40.8	5.50698	0.285605	7.63229e-83
BnaC08g08080D	Bifunctional purple acid phosphatase 26	1428	51.1771	1257.39	24.5694	119.1	1.01061	0.148462	9.95068e-12
BnaC08g14130D	Pentatricopeptide repeat-containing protein At1g10270	2466	30.7062	1210.89	39.4348	90.4	0.799779	0.247334	0.00122238
BnaA01g04620D	Probable sugar phosphate/phosphate translocator At4g32390	1056	76.7656	1204.83	15.6949	30.6	0.211344	0.16827	0.209123
BnaA08g04620D	bZIP transcription factor 60	702	25.5885	1059.28	41.3966	47.6	0.389509	0.144794	0.0071431
BnaA09g29100D	Probable mediator of RNA polymerase II transcription subunit 37e	384	5.11771	1035.02	202.243	30.1	-0.396657	0.29942	0.185255
BnaC01g06430D	unknown	630	189.355	919.794	4.85751	123.4	0.14847	0.188519	0.430954
BnaC07g43630D	unknown	543	87.001	758.072	8.71337	79.2	0.0195124	0.184933	0.915971
BnaA02g01510D	GEM-like protein 5	819	35.824	705.512	19.6939	30.7	0.206135	0.129237	0.11071
BnaC08g22890D	Receptor-like protein kinase FERONIA	3531	61.4125	705.512	11.4881	166.8	-0.790733	0.204651	0.000111634
BnaC05g11770D	Periodic tryptophan protein 2 homolog	2763	40.9417	697.426	17.0346	144.1	-0.0830822	0.174307	0.633616
BnaA03g07990D	unknown	312	66.5302	604.436	9.08514	42.4	0.445814	0.227828	0.0503707
BnaC07g51300D	Tubulin-folding cofactor C	369	15.3531	572.092	37.2622	65.6	0.90195	0.199601	6.21982e-06
BnaA01g04890D	unknown	591	107.472	551.876	5.13508	56.8	-0.191707	0.174587	0.272178
BnaA03g51870D	unknown	540	66.5302	489.209	7.35319	34.4	-0.0125147	0.176538	0.943486
BnaA04g08510D	unknown	111	30.7062	345.681	11.2577	66.8	0.584931	0.227435	0.0101154
BnaA07g28470D	Glutathione S-transferase U11	705	5.11771	319.401	62.411	38.8	1.08431	0.139874	9.0422e-15
BnaC06g26810D	unknown	369	97.2364	278.97	2.86899	33.8	0.806977	0.206968	9.65746e-05
BnaC03g60280D	Probable fructose-bisphosphate aldolase 2, chloroplastic	1152	1642.78	7489.75	4.55918	35.9	-1.3052	0.166224	4.09311e-15
BnaC09g14730D	unknown	264	1627.43	5563.24	3.41842	706.3	0.582534	0.392388	0.137653
BnaC02g01960D	ABC transporter G family member 22	2259	158.649	1655.63	10.4358	64.8	-0.659626	0.149288	9.94001e-06
BnaC07g36920D	GPN-loop GTPase 1	87	1351.07	3214.23	2.37901	427	0.231712	0.39171	0.554159
BnaC07g00300D	Transcription activator GLK1	1341	481.064	1910.34	3.97107	66.8	1.05414	0.146396	5.99407e-13
lfcSE = standard error of the estimated log2 FC
