# Supplementary material for: Turnip mosaic virus in oilseed rape activates networks of sRNA-mediated interactions between viral and host genomes
Source: Commun Biol. 2020 Nov 23;3:702. doi: 10.1038/s42003-020-01425-y (PMC7683744; doi:10.1038/s42003-020-01425-y)
Supplement: Supplementary file 11 — Supplementary Data 9 [file 42003_2020_1425_MOESM11_ESM.xlsx]

## Sheet: Sheet1
Supplementary Data 9: vasiRNA-producing loci common to Drakkar and Tanto and ranked by number of vasiRNAs
Gene ID	Predicted gene function	Transcript length	siRNA reads (rpm) and PHAS score								DE mRNA Drakkar			DE mRNA Tanto
			DM	DT	DT / DM	PHAS Score	TM	TT	TT / TM	PHAS Score	FC (log2)	lfcSE	p-val	FC (log2)	lfcSE	p-val
BnaA01g14050D	NBR1 homolog	2109	570.215	250229	438.833	210.5	690.89	232160	336.03	377	1.93328	0.116753	1.38375e-61	1.58804	0.180073	1.15623e-18
BnaC01g16550D	NBR1 homolog	2118	563.949	222864	395.184	227.4	522.006	215003	411.879	386.9	1.42003	0.109626	2.24665e-38	0.958437	0.19616	1.02907e-06
BnaA04g20150D	Chlorophyll a-b binding protein 1, chloroplastic	804	2882.4	55076.8	19.108	178.9	4943.71	31295.2	6.33032	224.5	-0.310554	0.137601	0.0240133	0.271181	0.177538	0.126647
BnaA04g12130D	Probable fructose-bisphosphate aldolase 1, chloroplastic	1173	495.022	30972.3	62.5675	42.1	1136.13	12905.4	11.3591	47.8	-0.960297	0.160661	2.27049e-09	-0.911452	0.174052	1.63497e-07
BnaAnng22920D	Chlorophyll a-b binding protein 1, chloroplastic	804	1735.71	30246.6	17.4261	164.2	2558.85	16133.8	6.30509	207.7	-0.356613	0.127026	0.00499408	0.146463	0.170849	0.391299
BnaC03g59520D	Chlorophyll a-b binding protein 1, chloroplastic	804	2349.79	28148.1	11.979	98.7	3684.75	19534	5.30131	93.3	0.0191978	0.133785	0.885897	0.732786	0.16599	1.01174e-05
BnaC04g33570D	Probable fructose-bisphosphate aldolase 1, chloroplastic	1173	495.022	26898.6	54.3383	47.6	1028.66	10509.9	10.2171	44.7	-0.67943	0.141132	1.47823e-06	-0.959787	0.183385	1.66137e-07
BnaA02g05040D	unknown	753	1290.82	26504.2	20.5329	117	4534.29	26589.1	5.86401	155.9	-0.395904	0.130085	0.00233904	1.4865	0.183896	6.30052e-16
BnaA05g29390D	Chlorophyll a-b binding protein CP29.2, chloroplastic	867	1008.84	25561.8	25.3378	100	1555.78	8152.81	5.24033	66.7	0.118251	0.12959	0.361506	-0.133405	0.149554	0.372383
BnaA07g07560D	Chlorophyll a-b binding protein 1, chloroplastic	804	2030.22	25378.2	12.5002	86.5	2722.62	14187.1	5.21081	105.1	-0.74351	0.127679	5.77037e-09	0.324658	0.189326	0.0863803
BnaA07g19610D	ABC transporter G family member 36	4173	676.738	24011.2	35.4808	61.6	1335.72	32411.1	24.2649	139.3	0.636851	0.159303	6.39538e-05	-0.980547	0.272444	0.00031935
BnaA03g15830D	Chlorophyll a-b binding protein 1, chloroplastic	801	1560.26	23153.2	14.8393	75.4	2134.08	12365.7	5.79437	119.6	-0.344734	0.112265	0.00213542	-0.182865	0.196963	0.353189
BnaC03g18980D	Chlorophyll a-b binding protein 1, chloroplastic	801	1585.32	20464.5	12.9087	38.9	2548.62	14591.4	5.72521	94.3	-0.184777	0.112497	0.100486	0.0832456	0.218497	0.70321
BnaC05g10980D	RNA-dependent RNA polymerase 1	3282	281.974	19470.9	69.0522	74.9	670.42	30670.6	45.7483	219	2.62794	0.167278	1.29143e-55	2.23873	0.235272	1.80818e-21
BnaA09g26570D	Chlorophyll a-b binding protein 1, chloroplastic	804	1240.69	18989.2	15.3054	61.1	2471.85	12501.1	5.05739	59.1	-0.247702	0.132948	0.0624402	0.262268	0.194018	0.17645
BnaA08g17660D	Chlorophyll a-b binding protein 1, chloroplastic	804	1553.99	18116.1	11.6578	64.9	3213.92	16528	5.14263	95.7	-0.22713	0.139554	0.103621	0.617292	0.180449	0.000624232
BnaC05g22880D	Chlorophyll a-b binding protein 1, chloroplastic	804	1096.57	17167.7	15.6558	52.1	2128.97	11399.4	5.35442	53.6	-0.124858	0.126471	0.323522	0.415412	0.176273	0.0184411
BnaC06g14450D	Probable pectate lyase 22	1611	4141.89	16502.3	3.98424	443.6	5394.06	12802.3	2.37341	475.3	-0.211379	0.546888	0.699117	-0.234999	0.337989	0.486876
BnaAnng23670D	ATPase 2, plasma membrane-type	2757	319.571	16430	51.4127	45.2	609.007	12648.7	20.7694	49	0.860594	0.118263	3.41508e-13	-0.0040721	0.238949	0.986403
BnaC08g42250D	Zinc transporter 4, chloroplastic	1191	37.5966	15800.8	420.271	67.1	10.2354	2959.51	289.144	33.5	1.01383	0.115353	1.50974e-18	1.50948	0.255358	3.39563e-09
BnaC08g16670D	unknown	591	4530.39	14307.4	3.15809	934.2	5087	10716.1	2.10657	984.3	1.57372	0.182827	7.45422e-18	0.58894	0.285835	0.0393587
BnaA09g00390D	S-adenosylmethionine synthase	1098	181.717	14199	78.1381	120.1	261.003	5019.45	19.2314	71.1	1.3947	0.118856	8.49734e-32	-0.35091	0.167889	0.0366068
BnaC07g39070D	NBR1 homolog	2076	75.1932	14042.4	186.752	42	92.1187	14684.4	159.407	93.6	1.35674	0.133497	2.89789e-24	1.44323	0.24323	2.96335e-09
BnaC04g08360D	S-adenosylmethionine synthase 3	1122	213.047	13988.2	65.6579	83.5	307.062	3307.22	10.7705	42.1	0.2551	0.126423	0.0436087	-0.360774	0.140753	0.0103723
BnaC04g10770D	Chlorophyll a-b binding protein 1, chloroplastic	990	3151.85	13982.2	4.4362	105.3	3121.8	7443.26	2.38428	85.2	-0.168241	0.130913	0.198746	0.935512	0.178352	1.56019e-07
BnaA02g22660D	Tubulin beta-4 chain	1341	187.983	13804.6	73.4353	97.4	240.532	8682.45	36.0968	107	0.756834	0.104536	4.4892e-13	0.0291594	0.142542	0.837911
BnaC04g10780D	Chlorophyll a-b binding protein 1, chloroplastic	801	1491.33	12771.9	8.56408	69.8	2036.85	7853.63	3.85577	78	-0.123121	0.120117	0.305361	0.391143	0.182851	0.0324249
BnaC09g37170D	unknown	759	219.313	12573.2	57.3297	59.5	603.889	6105.01	10.1095	55.8	-0.534744	0.120543	9.15938e-06	1.24672	0.179431	3.70043e-12
BnaC07g29410D	EIN3-binding F-box protein 2	1866	125.322	12552.1	100.159	97.4	281.474	13863.6	49.2537	157	1.37582	0.130028	3.65334e-26	-0.303009	0.14593	0.0378574
BnaC06g41790D	ARGONAUTE 3	3108	444.893	12115.5	27.2324	76.1	1432.96	39019.5	27.23	273	2.92027	0.15255	1.10604e-81	2.32081	0.2022	1.70666e-30
BnaA06g37230D	Probable fructose-bisphosphate aldolase 2, chloroplastic	1182	683.004	11844.5	17.3418	30.2	1284.54	6622.52	5.15554	37.1	-0.631771	0.134085	2.45614e-06	-0.816758	0.156483	1.79425e-07
BnaAnng14520D	Subtilisin-like protease SBT1.7	2283	200.515	11814.4	58.9204	67.2	158.649	2874.61	18.1193	44.8	1.25692	0.130132	4.51334e-22	2.47386	0.169446	2.82014e-48
BnaC05g17000D	TolB	2121	87.7253	11796.4	134.469	71.4	189.355	3713.54	19.6115	53.4	0.819924	0.134406	1.05826e-09	0.963891	0.179508	7.89016e-08
BnaC03g60280D	Probable fructose-bisphosphate aldolase 2, chloroplastic	1152	820.859	11471.2	13.9746	43.2	1642.78	7489.75	4.55918	35.9	-0.408637	0.121461	0.000767235	-1.3052	0.166224	4.09311e-15
BnaA10g14810D	unknown	747	394.764	11164.1	28.2804	36.9	609.007	6545.7	10.7481	49.7	-0.0830168	0.126702	0.512329	1.74836	0.175758	2.58452e-23
BnaA07g17260D	Putative calcium-transporting ATPase 11, plasma membrane-type	3078	93.9914	10866	115.607	75.4	97.2364	7596.89	78.128	85.2	0.356247	0.113742	0.00173584	-0.0971167	0.234634	0.678943
BnaC04g42010D	Probable mediator of RNA polymerase II transcription subunit 37e	783	137.854	10775.7	78.1675	110.4	184.237	13916.2	75.5339	173.9	0.582068	0.116827	6.28334e-07	0.0182056	0.262596	0.944727
BnaC04g37750D	EIN3-binding F-box protein 1	1800	551.416	10703.4	19.4108	92.2	670.42	10311.8	15.3811	98.9	1.08203	0.120484	2.69059e-19	0.500932	0.140187	0.000352495
BnaC02g31030D	Tubulin beta-1 chain	1338	131.588	10607.1	80.6084	42	214.944	6859.04	31.9108	66.6	0.520288	0.105101	7.40781e-07	-0.138444	0.13258	0.296379
BnaA06g35940D	unknown	5187	87.7253	9574.39	109.141	62.7	76.7656	6582.09	85.7426	69.8	0.272289	0.351901	0.43907	0.963588	0.307043	0.00169938
BnaC03g05980D	Magnesium-chelatase subunit ChlH, chloroplastic	4155	789.528	9405.79	11.9132	31	1335.72	9396.05	7.03444	37.7	0.0471879	0.160715	0.769054	-0.358581	0.302766	0.236274
BnaA06g04440D	Elongation factor 1-alpha 4	1383	100.258	9390.73	93.6661	79.6	148.414	7311.86	49.2668	112.5	0.36126	0.106897	0.000726097	0.689068	0.171665	5.9692e-05
BnaC04g50850D	Phosphatidylinositol 4-kinase gamma 4	1470	62.661	9282.34	148.136	63.8	158.649	7135.98	44.9797	78	0.677002	0.122781	3.50946e-08	0.0539642	0.148864	0.716973
BnaCnng64010D	ABC transporter G family member 36	2145	156.652	9243.2	59.0045	43.4	562.948	14025.3	24.9141	72.8	0.35127	0.145818	0.0159981	-1.23912	0.249331	6.7028e-07
BnaC01g21920D	Cysteine proteinase RD19a	1107	175.451	9167.93	52.2536	60.9	312.18	3905.59	12.5107	46.4	0.573212	0.140136	4.30665e-05	0.912403	0.127954	9.98651e-13
BnaC04g42020D	Probable mediator of RNA polymerase II transcription subunit 37e	723	75.1932	8716.31	115.919	79	138.178	9072.61	65.6588	83.5	1.06557	0.118716	2.81321e-19	-0.171784	0.280729	0.540591
BnaA05g28710D	Cell division control protein 48 homolog E	2427	93.9914	8616.95	91.6781	30.4	46.0594	8644.04	187.672	50.2	1.41399	0.121331	2.18925e-31	1.03716	0.249915	3.32384e-05
BnaC04g46560D	Ribulose bisphosphate carboxylase/oxygenase activase, chloroplastic	1320	1660.52	8520.61	5.1313	75.3	3280.45	10989	3.34985	132.9	0.0424635	0.117285	0.717312	-0.834759	0.220111	0.000149173
BnaA03g10790D	Heat shock protein 90-4	1728	187.983	8315.87	44.2374	87.1	184.237	10742.4	58.3073	117.1	0.609018	0.127	1.62325e-06	-0.361641	0.255622	0.157143
BnaC07g15280D	Catalase-3	1479	657.94	8159.31	12.4013	40.1	1258.96	7774.79	6.17558	40.6	0.897096	0.111152	6.97766e-16	1.05948	0.229611	3.94502e-06
BnaA04g14890D	EIN3-binding F-box protein 1	1872	357.167	7819.09	21.8919	47.4	588.536	11611.6	19.7297	106.8	0.484675	0.14449	0.000795458	0.309715	0.147305	0.0355058
BnaA09g26890D	U-box domain-containing protein 17	2115	43.8627	7791.99	177.645	43.3	71.6479	7384.63	103.068	69.9	-1.28204	0.162808	3.41912e-15	-0.157125	0.14613	0.282265
BnaAnng01730D	ABC transporter G family member 22	2157	125.322	7668.55	61.1908	30.8	266.121	4289.68	16.1193	43.4	1.76245	0.113508	2.27349e-54	0.0080462	0.175324	0.963395
BnaAnng35580D	Glycine-rich RNA-binding protein GRP2A	507	933.648	7156.71	7.66531	38.2	1305.02	9301.04	7.12715	79.7	1.8284	0.137693	3.07169e-40	3.67063	0.189163	7.06068e-84
BnaC07g21430D	NRT1/ PTR FAMILY 8.3	1758	68.9271	7123.59	103.35	45.6	71.6479	6515.38	90.936	39.5	1.8337	0.14232	5.51366e-38	0.607954	0.222227	0.00622407
BnaC07g19250D	unknown	5082	106.524	7066.38	66.3363	44.7	174.002	14286.1	82.1032	149.3	0.913036	0.268871	0.00068425	2.3784	0.236415	8.27636e-24
BnaC07g29950D	TRANSPARENT TESTA GLABRA 1	717	25.0644	6747.24	269.196	42.6	46.0594	4888.05	106.125	40.7	0.851634	0.155702	4.50926e-08	1.47505	0.162949	1.40078e-19
BnaCnng03470D	Probable mediator of RNA polymerase II transcription subunit 37e	783	100.258	6617.77	66.0077	54.1	143.296	8375.18	58.4468	89	0.101988	0.115264	0.376253	-0.552001	0.244138	0.0237583
BnaC06g38300D	Nitrate reductase [NADH], clone PBNBR1405	2685	1322.15	6578.63	4.97572	32.8	2154.55	4635.36	2.15142	35.2	0.6633	0.135558	9.92594e-07	-0.852718	0.20716	3.85112e-05
BnaC05g40290D	ABC transporter C family member 7	5214	131.588	6232.39	47.3629	40	327.533	3970.28	12.1217	40.2	0.189124	0.138703	0.17272	-0.310766	0.156788	0.0474708
BnaC09g32520D	Transmembrane protein 245	1953	162.918	6181.2	37.9405	49.2	220.061	4028.9	18.3081	51.9	0.290727	0.127801	0.0229158	0.158962	0.150321	0.290291
BnaC08g36330D	Transcription activator GLK1	3066	589.013	5871.09	9.96767	125.2	1719.55	6028.19	3.50568	96.8	0.653152	0.145572	7.2307e-06	0.46831	0.130484	0.000331922
BnaAnng04540D	Probable LRR receptor-like serine/threonine-protein kinase At4g08850	1626	18.7983	5717.54	304.152	50.4	20.4708	3515.43	171.729	62.9	1.44163	0.145163	3.04808e-23	0.493879	0.247982	0.0464162
BnaC01g38940D	Cell division control protein 48 homolog E	2433	50.1288	5588.07	111.474	33.1	56.2948	6509.31	115.629	71.3	1.88091	0.152955	9.3858e-35	1.2824	0.211618	1.36133e-09
BnaC02g40260D	Elongation factor 2	2517	131.588	5579.04	42.3978	48.8	255.885	5611.75	21.9307	76.5	1.14697	0.123718	1.84757e-20	0.276138	0.238726	0.247388
BnaA03g26530D	S-adenosylmethionine synthase	1098	137.854	5338.17	38.7234	38.5	179.12	2357.1	13.1593	30.1	1.20486	0.112746	1.17721e-26	-0.238785	0.242954	0.325686
BnaA01g29630D	Subtilisin-like protease SBT1.4	2328	388.498	5317.1	13.6863	31.2	1131.01	3099	2.74002	37.2	0.358893	0.169207	0.0339195	0.328797	0.13042	0.0116998
BnaA09g56570D	Chlorophyll a-b binding protein CP24 10B, chloroplastic	780	463.691	5100.32	10.9994	55.3	895.599	2860.46	3.19391	44.6	-0.417141	0.138314	0.00256208	0.804709	0.164662	1.02359e-06
BnaC04g20690D	Calcium-transporting ATPase 12, plasma membrane-type	3102	144.12	5010	34.7626	37.8	184.237	4087.52	22.1862	40.9	2.9453	0.253549	3.40607e-31	2.22412	0.300039	1.23669e-13
BnaA03g00850D	Cell division control protein 48 homolog E	2397	31.3305	4991.93	159.331	31.1	51.1771	5448.01	106.454	60	2.02863	0.174482	3.01875e-31	0.938474	0.259215	0.000294096
BnaA01g22310D	Probable nucleoredoxin 1	1737	589.013	4934.73	8.37796	38.1	235.415	2696.71	11.4552	48.1	1.60404	0.137852	2.70605e-31	1.48634	0.185043	9.55855e-16
BnaA09g04600D	EIN3-binding F-box protein 2	1851	100.258	4684.83	46.7279	34.8	271.238	3220.29	11.8725	39.9	2.49344	0.147677	5.86061e-64	0.0713528	0.18199	0.695007
BnaAnng33970D	Elongation factor 2	1530	93.9914	4642.68	49.3947	56.3	194.473	3933.89	20.2285	47.3	0.651726	0.127433	3.14966e-07	-0.0156796	0.20315	0.938479
BnaA07g07430D	unknown	744	1090.3	4582.46	4.20293	36.9	1422.72	3036.33	2.13417	39.2	0.123112	0.154755	0.426308	-0.00266671	0.192978	0.988975
BnaCnng38780D	Elongation factor 1-alpha 4	1287	131.588	4579.45	34.8014	31.4	158.649	4354.37	27.4465	77.8	0.448055	0.10966	4.39173e-05	0.0164754	0.191949	0.9316
BnaA09g05850D	Probable mediator of RNA polymerase II transcription subunit 37e	795	131.588	4456.01	33.8633	34.1	148.414	5945.31	40.0591	96.6	0.336523	0.122704	0.00609627	-0.293726	0.230379	0.202321
BnaC09g14730D	unknown	264	1347.21	4456.01	3.30758	352.5	1627.43	5563.24	3.41842	706.3	0.444821	0.26697	0.0956766	0.582534	0.392388	0.137653
BnaA03g49610D	Cytidine deaminase 1	873	451.159	4121.81	9.13604	31	793.245	7667.65	9.66618	84.1	0.126669	0.138839	0.361588	0.375591	0.135737	0.00565657
BnaC03g13470D	Heat shock protein 90-2	1614	150.386	4067.61	27.0477	31.7	102.354	6204.06	60.6137	85.7	0.611714	0.118182	2.2664e-07	0.39071	0.275667	0.156388
BnaC02g01960D	ABC transporter G family member 22	2259	81.4592	4037.5	49.5647	169.7	158.649	1655.63	10.4358	64.8	0.288234	0.116828	0.0136191	-0.659626	0.149288	9.94001e-06
BnaAnng09960D	Tubulin beta-4 chain	1338	75.1932	3935.14	52.3337	30.3	168.884	3280.94	19.4271	43.5	0.795072	0.109174	3.27393e-13	-0.260117	0.171964	0.130375
BnaAnng07150D	unknown	699	68.9271	3920.08	56.8729	41.9	61.4125	5183.19	84.3996	48.8	1.73902	0.110158	3.84697e-56	2.63472	0.168601	4.7705e-55
BnaC03g76150D	Elongation factor 2	1200	131.588	3742.44	28.4406	30.3	179.12	3157.62	17.6286	42.8	1.21715	0.120808	7.11874e-24	0.125054	0.235864	0.595977
BnaC07g23740D	Pentatricopeptide repeat-containing protein At3g26630, chloroplastic	1359	131.588	3278.78	24.917	43.4	225.179	2225.7	9.88413	34.2	0.0315035	0.115266	0.784614	0.0323644	0.168145	0.847367
BnaC03g51090D	Probable inactive purple acid phosphatase 29	1272	31.3305	2845.22	90.8132	47.8	87.001	3879.31	44.5892	51.2	-0.180737	0.125994	0.151432	-1.16904	0.13287	1.3881e-18
BnaC04g30870D	Ribulose bisphosphate carboxylase small chain F1, chloroplastic	546	1090.3	2830.17	2.59577	35.9	1581.37	4956.78	3.13448	62.3	-1.01745	0.115157	9.9786e-19	-0.744546	0.194053	0.000124643
BnaA08g25040D	Aspartic proteinase A1	1581	93.9914	2625.43	27.9327	58.2	189.355	2854.39	15.0743	60.7	0.812045	0.109559	1.24448e-13	0.648895	0.149151	1.35765e-05
BnaC04g44100D	DEAD-box ATP-dependent RNA helicase 21	1773	75.1932	2583.28	34.3552	33.4	87.001	3155.6	36.2708	49.6	1.07106	0.1663	1.19022e-10	0.587384	0.260667	0.0242349
BnaA01g26070D	unknown	1320	112.79	2474.89	21.9425	33.9	199.591	1651.59	8.27487	32.6	0.849342	0.121277	2.49946e-12	0.696567	0.173032	5.68164e-05
BnaC07g36920D	GPN-loop GTPase 1	87	444.893	2435.75	5.47491	310.5	1351.07	3214.23	2.37901	427	0.461195	0.290509	0.11239	0.231712	0.39171	0.554159
BnaA07g00390D	Shikimate O-hydroxycinnamoyltransferase	1302	187.983	2402.63	12.7811	49.1	598.772	2601.7	4.34507	54.5	-0.0694079	0.154604	0.653474	-1.0693	0.147021	3.51302e-13
BnaC06g37290D	3-hydroxy-3-methylglutaryl-coenzyme A reductase 1	1725	112.79	1975.09	17.5113	62.5	143.296	1601.05	11.173	43.1	0.687869	0.12646	5.3451e-08	-0.369975	0.134553	0.00596582
BnaA07g32810D	3-hydroxy-3-methylglutaryl-coenzyme A reductase 1	1731	100.258	1878.75	18.7392	64.7	122.825	1499.97	12.2123	34.9	0.303423	0.138897	0.0289246	-0.638945	0.125509	3.56532e-07
BnaC09g15730D	unknown	417	281.974	1592.72	5.64846	33.1	266.121	2506.69	9.41937	71.8	1.05488	0.134725	4.88263e-15	0.551383	0.18005	0.00219579
BnaC07g00300D	Transcription activator GLK1	1341	231.846	1315.73	5.67501	40.1	481.064	1910.34	3.97107	66.8	-0.491359	0.149438	0.00100886	1.05414	0.146396	5.99407e-13
BnaC08g14130D	Pentatricopeptide repeat-containing protein At1g10270	2466	31.3305	852.061	27.1959	60.5	30.7062	1210.89	39.4348	90.4	0.874314	0.247603	0.00041381	0.799779	0.247334	0.00122238
BnaC01g06430D	unknown	630	125.322	451.622	3.6037	64.6	189.355	919.794	4.85751	123.4	-0.268573	0.156414	0.0859662	0.14847	0.188519	0.430954
BnaC07g43630D	unknown	543	93.9914	307.103	3.26735	33	87.001	758.072	8.71337	79.2	-0.948057	0.148716	1.83037e-10	0.0195124	0.184933	0.915971
lfcSE = standard error of the estimated log2 FC
