# Supplementary material for: Turnip mosaic virus in oilseed rape activates networks of sRNA-mediated interactions between viral and host genomes
Source: Commun Biol. 2020 Nov 23;3:702. doi: 10.1038/s42003-020-01425-y (PMC7683744; doi:10.1038/s42003-020-01425-y)
Supplement: Supplementary file 12 — Supplementary Data 10 [file 42003_2020_1425_MOESM12_ESM.xlsx]

## Sheet: Sheet1
Supplementary Data 10: vasiRNA production from AGO2, CABBP1 and NBR1 genes
A. AGO2
Drakkar
Gene ID	Predicted gene function	transcript length	vasiRNA reads (rpm)		miRNA cleavage	DE mRNA
			DM	DT		log2 FC	lfcSE	p-value
BnaCnng68320D	AGO2	2664	263.176	2706.72	miR403	2.33	0.160773	0
BnaA05g14760D	AGO2	3033	319.571	7858.23	miR403	2.42	0.16	0
Tanto
Gene ID	Predicted gene function	transcript length	vasiRNA reads (rpm)		miRNA cleavage	DE mRNA
			TM	TT		log2 FC		p-value
BnaCnng68320D	AGO2	2664	511.771	14334.6	miR403	1.27	0.275352	3.80539e-06
BnaA05g14760D	AGO2	3033	1151.48	27411.9	miR403	2.48	0.208	1.05686e-32
B. CABBP1
Drakkar
Gene ID	Predicted gene function	Transcript length	vasiRNA reads (rpm)		PHAS Score	DE mRNA
			DM	DT		log2 FC	lfcSE	p-value
BnaA04g20150D	CABBP1	804	2882.4	55076.8	178.9	-0.310554	0.137601	0.0240133
BnaAnng22920D	CABBP1	804	1735.71	30246.6	164.2	-0.356613	0.127026	0.00499408
BnaC03g59520D	CABBP1	804	2349.79	28148.1	98.7	0.0191978	0.133785	0.885897
BnaA07g07560D	CABBP1	804	2030.22	25378.2	86.5	-0.74351	0.127679	5.77037e-09
BnaA09g26570D	CABBP1	804	1240.69	18989.2	61.1	-0.247702	0.132948	0.0624402
BnaA08g17660D	CABBP1	804	1553.99	18116.1	64.9	-0.22713	0.139554	0.103621
BnaC05g22880D	CABBP1	804	1096.57	17167.7	52.1	-0.124858	0.126471	0.323522
BnaC07g09400D	CABBP1	804	1466.27	14277.3	47.3	-0.569761	0.129278	1.04692e-05
BnaA03g15830D	CABBP1	801	1560.26	23153.2	75.4	-0.344734	0.112265	0.00213542
BnaC03g18980D	CABBP1	801	1585.32	20464.5	38.9	-0.184777	0.112497	0.100486
BnaC04g10780D	CABBP1	801	1491.33	12771.9	69.8	-0.123121	0.120117	0.305361
BnaA05g09400D	CABBP1	801	657.94	10959.4	46.5	0.0651395	0.128139	0.611208
BnaC04g10770D	CABBP1	990	3151.85	13982.2	105.3	-0.168241	0.130913	0.198746
Tanto
Gene ID	Predicted gene function	transcript length	vasiRNA reads (rpm)		PHAS Score	DE mRNA
			TM	TT		log2 FC	lfcSE	p-value
BnaA04g20150D	CABBP1	804	4943.71	31295.2	224.5	0.271181	0.177538	0.126647
BnaAnng22920D	CABBP1	804	2558.85	16133.8	207.7	0.146463	0.170849	0.391299
BnaC03g59520D	CABBP1	804	3684.75	19534	93.3	0.732786	0.16599	1.01174e-05
BnaA07g07560D	CABBP1	804	2722.62	14187.1	105.1	0.324658	0.189326	0.0863803
BnaA09g26570D	CABBP1	804	2471.85	12501.1	59.1	0.262268	0.194018	0.17645
BnaA08g17660D	CABBP1	804	3213.92	16528	95.7	0.617292	0.180449	0.000624232
BnaC05g22880D	CABBP1	804	2128.97	11399.4	53.6	0.415412	0.176273	0.0184411
BnaA03g15830D	CABBP1	801	2134.08	12365.7	119.6	-0.182865	0.196963	0.353189
BnaC03g18980D	CABBP1	801	2548.62	14591.4	94.3	0.0832456	0.218497	0.70321
BnaC04g10780D	CABBP1	801	2036.85	7853.63	78	0.391143	0.182851	0.0324249
BnaC04g10770D	CABBP1	990	3121.8	7443.26	85.2	0.935512	0.178352	1.56019e-07
C. NBR1
Drakkar
Gene ID	Predicted gene function	Transcript length	vasiRNA reads (rpm)		PHAS Score	DE mRNA
			DM	DT		log2 FC	lfcSE	p-value
BnaA01g14050D	NBR1	2109	570.215	250229	210.5	1.93328	0.116753	1.38375e-61
BnaC01g16550D	NBR1	2118	563.949	222864	227.4	1.42003	0.109626	2.24665e-38
BnaC07g39070D	NBR1	2076	75.1932	14042.4	42	1.35674	0.133497	2.89789e-24
Tanto
Gene ID	Predicted gene function	transcript length	vasiRNA reads (rpm)		PHAS Score	DE mRNA
			TM	TT		log2 FC	lfcSE	p-value
BnaA01g14050D	NBR1	2109	690.89	232160	377	1.58804	0.180073	1.15623e-18
BnaC01g16550D	NBR1	2118	522.006	215003	386.9	0.958437	0.19616	1.02907e-06
BnaC07g39070D	NBR1	2076	92.1187	14684.4	93.6	1.44323	0.24323	2.96335e-09
lfcSE = standard error of the estimated log2 FC
