# Supplementary material for: Turnip mosaic virus in oilseed rape activates networks of sRNA-mediated interactions between viral and host genomes
Source: Commun Biol. 2020 Nov 23;3:702. doi: 10.1038/s42003-020-01425-y (PMC7683744; doi:10.1038/s42003-020-01425-y)
Supplement: Supplementary file 13 — Supplementary Data 11 [file 42003_2020_1425_MOESM13_ESM.xlsx]

## Sheet: Sheet1
Supplementary Data 11: vasiRNAs derived from CABBP1 and NBR1 genes and associated with mRNA target cleavage
vasiRNAs derived from CABBP1 genes
vasiRNA	dsRNA strand	Normalized mean reads
		DM	DT	TM	TT
UGAAGAUCUGUGAACCAGCCU	+	20.9605	133.718	46.3823	88.7012
UAAGAUGCUCUGAGCGUGGACC	+	11.462	136.084	26.6846	108.253
CUGAAGAUCUGUGAACCAGCC	+	1.14808	72.5992	5.34468	49.1099
AAUGGACCCAAGUACUUGACU	+	18.3733	72.3259	46.6279	46.525
AAGAUGCUCUGAGCGUGGACC	+	3.07873	178.853	16.771	127.3
AAUGGACCUAAGUACUUGACU	+	1.68122	67.6475	9.90921	28.8489
CUUCCAAGGACUUCUGAUGCU	+	81.7578	197.98	223.179	147.392
CGGCCUUGAACCAAACCGCCU	+	24.7172	45.4635	58.6578	45.7697
UGAACCAGCCUUGAACCAAAC	+	2.56844	45.1475	7.87907	49.0655
AUGGACCCAAGUACUUGACCC	+	13.1848	44.5512	29.913	43.2734
UUCGCUGAAGAUCUGCGAACC	+	3.44423	34.66	9.38334	45.6979
UGAACCAGCCUUGAACCAAACG	+	0	48.6133	1.61202	32.5161
AAUGGCUAAGAUGCUCUGAGC	+	1.68122	34.7694	0	35.244
CCGGCCUUGAACCAAACCGCC	+	1.14808	47.9377	5.54293	66.6906
UGAACCAGCCUUGAACCAAACC	+	0.887219	40.0197	7.91787	39.2878
UUCGCUGAAGAUCUGUGAACC	+	17.4116	302.449	36.6154	219.247
GGAAGACGCAGCCUAGGGCUC	+	0.521716	38.5379	3.93092	42.6848
AUCUGUGAACCAGCCUUGAAC	+	0	63.13	7.15495	43.3353
AUCUGUGAACCAGCCUUGAACC	+	8.2786	38.4363	30.3311	53.0157
AAGGUAGCUCGGUGGCUCGCC	+	0.260858	45.8377	5.5774	27.9732
CCUAGGGCUCCGAGCAUGGCC	+	3.09016	50.7129	4.45678	37.5516
ACUCAGGUGAUCCUCAUGGGA	+	1.04343	37.067	11.2669	33.6222
UUCUGGGUCGGUAGCGAGACC	+	19.1632	75.8207	64.3989	84.0689
CCUUCGCUGAAGAUCUGUGAA	+	0	59.0006	0	31.1432
UCUGUGAGCCAGCCUUGAACC	+	7.93189	33.6602	9.68934	25.507
CUAGGGCUCCGAGCAUGGCCC	+	1.40893	54.6038	3.91368	41.2809
GUCGGCGAGAUUCUCCAACGG	+	1.77444	31.4071	3.98696	26.5365
AUGGUCGGCGAGAUUCUCCAA	+	9.18461	55.5056	20.2193	29.6996
ACAAUGGCUUGAACAAAGAAU	+	4.23823	40.7583	4.6378	29.0228
UUCUGGGUCGGUAGCGAGGCC	+	9.0914	79.4072	19.5684	51.4662
GUGGACCAAGCUCGGGUUGCC	+	0.521716	57.5277	0.797392	37.797
AAAUGGUCGGCGAGAUUCUCC	+	1.77444	42.1656	0	36.1101
UCUGCGAACCGGCCUUGAACC	+	3.71652	37.535	12.6074	58.4871
UCUGUGAACCAGCCUUGAACC	+	41.1672	299.141	97.1651	243.713
UCCGAGAGAGUCAAGUACUUG	+	25.8023	74.6696	23.3011	45.229
CCAUGGGCUGCCUGAUGGGCC	+	0.887219	46.5442	0.814625	36.3066
CCGAGGACUUGCUUUACCCAG	+	14.019	40.9029	45.0332	54.2451
GAGGCCGAGGACUUGCUUUACC	+	1.94208	15.6902	5.85331	31.3294
CGAACCGGCCUUGAACCAAACC	+	0.887219	38.5413	0.814625	63.3361
AUGAGGAUCACCUGAGUAGCC	+	1.68122	47.4401	3.91368	42.094
CGUGGACCAAGCUCGGGUUGCC	+	0	35.2116	0	50.8991
UCUCGGGAUCGGCUGAGAGACC	+	1.68122	33.9768	0	49.8386
UGAACAAAGAAUCCAAACAUA	+	2.66166	23.4776	2.40941	32.4553
CUGAAGAUCUGUGAACCAGCCU	+	1.66979	25.0278	0	50.8853
AGGCCGAGGACUUGCUUUACC	+	1.93065	33.993	12.6118	30.9823
UAAGAUGCUCUGAGCGUGGACC	-	23.6456	68.2603	49.991	53.7882
AAUGGACCCAAGUACUUGACU	-	34.3437	34.7598	93.4119	22.9696
AAGAUGCUCUGAGCGUGGACC	-	6.06502	91.1216	29.8273	63.376
AAUGGACCUAAGUACUUGACU	-	3.55386	32.7344	21.9339	14.2639
AAGAUGCUCUGAGCGUGAACC	-	0.85396	24.1008	2.65655	16.1203
UUCGCUGAAGAUCUGCGAACC	-	5.25471	17.9782	18.2252	22.8624
AAUGGCUAAGAUGCUCUGAGC	-	3.55386	17.9265	0	17.5057
CCGGCCUUGAACCAAACCGCC	-	1.75157	22.8147	10.0284	32.8998
GGAAGACGCAGCCUAGGGCUC	-	1.70792	19.3342	7.37183	21.1597
AAGGUAGCUCGGUGGCUCGCC	-	0.85396	22.9944	10.4065	13.8829
CCUAGGGCUCCGAGCAUGGCC	-	6.15939	25.3368	11.0805	18.6379
ACUCAGGUGAUCCUCAUGGGA	-	3.41584	19.432	18.4068	16.8503
CUAGGGCUCCGAGCAUGGCCC	-	2.60553	27.1577	7.18279	20.4992
ACAAUGGCUUGAACAAAGAAU	-	7.91096	20.0177	9.43057	14.3541
GUGGACCAAGCUCGGGUUGCC	-	1.70792	27.0114	1.23375	18.628
UCUGCGAACCGGCCUUGAACC	-	6.20303	18.9426	23.5383	29.1473
CCAUGGGCUGCCUGAUGGGCC	-	0.897609	22.988	1.42279	17.9778
GAGGCCGAGGACUUGCUUUACC	-	4.40782	7.5196	15.009	15.563
CGAACCGGCCUUGAACCAAACC	-	0.897609	18.4829	1.42279	31.2844
AUGAGGAUCACCUGAGUAGCC	-	3.55386	23.3164	7.18279	20.889
CGUGGACCAAGCUCGGGUUGCC	-	0	16.6486	0	25.1139
UCUCGGGAUCGGCUGAGAGACC	-	3.55386	16.2668	0	24.5813
UGAACAAAGAAUCCAAACAUA	-	2.69283	12.2091	3.8903	16.2559
AGAAGAAACGUUCUAAUGGCU	-	4.3571	12.1303	27.247	16.8157
AAGAAGAAACGUUCUAAUGGC	-	2.56188	23.1702	49.2878	22.5252
AGGCCGAGGACUUGCUUUACC	-	4.31345	16.9074	30.6157	15.4385
vasiRNAs derived form NBR1 genes
vasiRNA	dsRNA strand	Normalized mean reads
		DM	DT	TM	TT
AAGAGAUUGAUCUGAACAAGGA	+	2.20294	138.962	1.41377	165.398
AAGAGAUUGAUCUGAACAAGG	+	0.260858	250.834	0.797392	287.104
GUCAAUGUACUUGAUGGAACC	+	0	58.2504	0	59.6188
UGAGGGACAACGAGUACAACU	+	1.77444	108.081	0.797392	100.158
AGGGACAACGAGUACAACUUG	+	0	56.572	0	48.2609
AAGAAGAACAAUGGAAGCAUU	+	0	252.595	0	250.669
ACGAGUUUCAUGGACUGAACU	+	0	110.768	0	185.319
GAAGAAUGACGUCGAGAUAAC	+	0	91.4648	0	80.7031
UGAUCUGACGAACAAGAGGCU	+	0.260858	72.5941	0.706883	56.8348
AACGAGUUUCAUGGACUGAAC	+	0	81.3543	0	77.9451
CAUGGCACGCAGAUCGUUUGGA	+	0	52.4218	0	127.049
AUGGACUGAACUUGAAUGCCU	+	0	131.388	2.3189	121.199
CUACUACUGUUGAGGCCUUGG	+	0	61.3304	0.706883	68.3604
AACGAGUUUCAUGGACUGAACU	+	0.260858	63.5288	0.706883	138.841
ACAACGAGUACAACUUGGAGC	+	0	63.1055	0.814625	54.5226
AUACAUAUCUUAUUGGAGGAUG	+	1.68122	123.57	0.706883	139.198
UUGAUGCAUCCUUGAAGGGCU	+	0	24.5813	0	39.0919
UGCCCGUCGUGUAUGUCACUC	+	0	40.7472	0.706883	62.9615
UAACACUGUUGUGCCUAACACU	+	0.521716	26.4529	0	40.3798
CCACUGCACUCGUCGUCAAGG	+	1.68122	21.0616	0.797392	55.4228
CAUGGACUGAACUUGAAUGCC	+	0	179.8	0.814625	192.596
ACAGCUUGAUCUGGACAUGGC	+	1.77444	42.4117	2.33613	99.0871
ACAGCUUGAUCUUGACAUGGC	+	1.66979	19.4716	0	38.6344
UGAUGUUAUGAUGGCUGUGCC	+	0	22.7377	0	61.1604
AAGGAUGUAUCUAAGAAGACC	+	0	35.7632	0	55.4615
UACAUAUCUUAUUGGAGGAUG	+	0	72.4239	0	77.6838
AUGGACAGCUUGAUCUGGACA	+	0.260858	38.4131	0	72.7347
AAGAAUGACGUCGAGAUAACC	+	0	61.0592	0	48.5103
CAACUUGGAGCAGUCUGUUGAC	+	0	52.6985	0.814625	83.9864
AACAAGAGGCUGCUGAAGAAG	+	0	39.7291	0	34.1743
CUGAGGGACAACGAGUACAACU	+	0	54.3649	0	77.1811
UCACGUCAAGCUCACUGUUGA	-	0	42.3739	0	55.1159
ACUAAUCGAGGAUUUGGAAUC	-	0.897609	19.3642	1.42279	25.2612
AGAGAGCGUCAACAGACUGCU	-	0	29.4716	0	25.5259
CUGCUCCAAGUUGUACUCGUU	-	0	23.6893	0	19.1134
UUCACGUCAAGCUCACUGUUGA	-	0	26.2656	0	49.3773
AGAAUCCAUCGUUCACGGAUU	-	0	35.9081	6.13808	87.5466
UCAGGCAUAACCGAGGCGGAUG	-	0	16.3333	1.23375	27.6027
CAGAGAGCGUCAACAGACUGC	-	0	48.3672	1.42279	52.4141
AACAGGUCAUCUUUCAUCGGA	-	0	48.4189	0	53.6347
UUUAGACUUGAAUCUAGGCCC	-	0.85396	65.1294	1.23375	91.9445
CCACAGAGAGCGUCAACAGAC	-	0	58.9453	0	40.7326
CCAAUAAGAUAUGUAUCGGCC	-	0	34.1302	0	40.6472
UCUGGUUCAACAUCAGCACCU	-	0	18.0701	0	19.2859
GGCAUAACCGAGGCGGAUGAA	-	0	21.4566	0	35.2569
UUAGCUUUGAAAGGCACCCUGA	-	4.45147	23.8368	6.1762	50.4903
GACGAGUGCAGUAGUAGAAUC	-	4.40782	29.6991	2.46751	46.9333
GUACACCUGAAAUGUAAACCU	-	0.897609	14.2239	0	13.9435
UAACCGAGGCGGAUGAACUCC	-	0.897609	25.63	3.48153	65.724
UAACCGAGGCGGAUGAACUCCC	-	0	31.4657	0	82.5223
CGACGAGUGCAGUAGUAGAAUC	-	4.3571	57.2436	4.90432	153.239
UCCAUUAGCUUUGAAAGGCACC	-	3.55386	29.9848	5.69118	59.0319
AUUGGCUUUGAAAGGCACCCU	-	0.85396	32.3047	5.50214	47.7153
AUUAGCUUUGAAAGGCACCCU	-	0	29.3542	6.77402	43.555
UCCACAGAGAGCGUCAACAGA	-	0.85396	71.9463	0	68.0936
AAGGGAUGUAGCUGUUGAGCU	-	0	34.1949	0	47.2635
GUACAUUGACAUCAAGGACAA	-	0	31.9216	0	35.2852
ACGAAGACGAAGAUGAAGAUG	-	0.85396	5.36448	0	19.5578
GAGAACUCAGCAUCCAGAGGG	-	0	16.093	2.46751	37.7734
CCUGAGGACUUGAGAGCUUCC	-	0	25.991	0	39.8073
GUAGAAUCCAUCGUUCACGGAU	-	0	38.8552	0	94.434
UUGGCUUUGAAAGGCACCCUGA	-	2.60553	19.4766	10.6643	37.652
CAGAGAGCGUCAACAGACUGCU	-	0	17.5384	0	24.0249
ACGAGUGCAGUAGUAGAAUCC	-	2.60553	45.0998	4.11747	73.73
CUGUCCAUUAGCUUUGAAAGGC	-	0	4.85431	0	22.1967
CACCAACGUUCGACUGCACAGU	-	0	13.6082	0	39.8823
UUAGGAACAACAGGCUCAACU	-	0	47.0731	4.11747	53.6155
UCCAAUAAGAUAUGUAUCGGCC	-	0	22.4334	0	43.37
AGGACAAAGCGACUGUCUAGCU	-	0	12.3675	0	22.8748
UCCACAGAGAGCGUCAACAGAC	-	0	26.8	0	44.0201
UGCAGAUGAGGAACCGCCACC	-	0	38.9171	0	36.1037
CAGUAGUAGAAUCCAUCGUUCA	-	0	10.7972	0	22.3494
ACCACCGAUCCAAACGAUCUG	-	0.897609	24.9304	4.07934	40.9804
CAUCGGAAUGUUUGAUCCCGA	-	0.85396	80.2215	2.05873	80.7522
AGGACUUGAGAGCUUCCCGAG	-	0	34.6005	2.05873	61.1225
UUGAGAUUCGUUGGAUUUGGA	-	0	15.2951	0	21.6411
AGGCGGAUGAACUCCCACUGCU	-	0	8.1908	0	23.2434
CUUUAGACUUGAAUCUAGGCCC	-	0	22.1143	0	41.5888
UUUGAAAGGCACCCUGAAGCGC	-	0.85396	6.9162	1.42279	24.4493
GUCCAUUAGCUUUGAAAGGCAC	-	0	6.26747	0	11.9639
UUCACCAGCGGAAGGAACUUC	-	0	22.8274	0	35.888
UAGAAUCCAUCGUUCACGGAU	-	2.60553	37.5531	2.65655	80.6647
AAGAGGUCGUUGUCAUCAACA	-	0.85396	20.6185	0	35.1028
AAACACUAAUCGAGGAUUUGGA	-	0.85396	12.7985	2.46751	38.7211
GAGAGGUCGUUGUCAUCAACA	-	0	17.0294	0	26.1774
UUAGCUUUGAAAGGCACCCUG	-	0	15.4316	0	25.5221
AGGACUUGAGAGCUUCCCGAGC	-	0.85396	8.06792	0	38.004
UAGAAUCCAUCGUUCACGGAUU	-	0.85396	31.9348	0	127.666
CCCAGUUAUUGGAAGAACGCC	-	0.85396	16.7621	0	32.4309
