# Supplementary material for: Turnip mosaic virus in oilseed rape activates networks of sRNA-mediated interactions between viral and host genomes
Source: Commun Biol. 2020 Nov 23;3:702. doi: 10.1038/s42003-020-01425-y (PMC7683744; doi:10.1038/s42003-020-01425-y)
Supplement: Supplementary file 14 — Supplementary Data 12 [file 42003_2020_1425_MOESM14_ESM.xlsx]

## Sheet: Sheet1
Supplementary Data 12: mRNA targets of vasiRNAs derived from CABBP1 and NBR1 genes
a) vasiRNAs produced from CABBP1 genes target mRNAs of genes within the gene family
vasiRNA1			Host mRNA targets2									DE target mRNA3
vasiRNA	Origin (gene family)	dsRNA strand	Target gene ID	Predicted gene function	Cleavage position	vasi:mRNA target pair (5'-3' : 3'-5')	Cleavage found in PAREseq replicates	Fragment signatures (rpm)				Drakkar			Tanto
								DM	DT	TM	TT	log2 FC	lfcSE	p-value	log2 FC	lfcSE	p-value
UGAAGAUCUGUGAACCAGCCU	CABBP14	+	BnaC03g59520D	CABBP1	519	UGAAGAUCUGUGAACCAGCCU ||||||||||o||||| |||| AGCGACUUCUAGACGCUUGGCCGGAACUUGGU	DT2 DT3 TT2 TT3	0	25.4159	0	44.554	0.0191978	0.133785	0.885897	0.732786	0.16599	1.01174e-05
UAAGAUGCUCUGAGCGUGGACC	CABBP1	+ / -	BnaC04g10780D	CABBP1	465	UAAGAUGCUCUGAGCGUGGACC |||||||||||||||||||||| ACCGAUUCUACGAGACUCGCACCUGGUUCGAG	DT2 DT3 TT2 TT3	0	16.1272	0	32.9895	-0.123121	0.120117	0.305361	0.391143	0.182851	0.0324249
UGAAGAUCUGUGAACCAGCCU	CABBP1	+	BnaC04g10780D	CABBP1	406	UGAAGAUCUGUGAACCAGCCU ||||||||||o||||| |||| AGCGACUUCUAGACGCUUGGCCGGAACUUGGU	DT2 DT3 TT2 TT3	0	34.9838	0	43.9524	-0.123121	0.120117	0.305361	0.391143	0.182851	0.0324249
UAAGAUGCUCUGAGCGUGGACC	CABBP1	+ / -	BnaA09g26570D	CABBP1	534	UAAGAUGCUCUGAGCGUGGACC |||||||||||||||||||||| ACCGAUUCUACGAGACUCGCACCUGGUUCGAG	DT2 DT3 TT2 TT3	0	16.1272	0	32.9895	-0.247702	0.132948	0.0624402	0.262268	0.194018	0.17645
UAAGAUGCUCUGAGCGUGGACC	CABBP1	+ / -	BnaA05g09410D	CABBP1	465	UAAGAUGCUCUGAGCGUGGACC |||||||||||||||||||||| ACCGAUUCUACGAGACUCGCACCUGGUUCGAG	DT2 DT3 TT2 TT3	0	16.1272	0	32.9895	-0.118156	0.122026	0.332901	1.16418	0.194874	2.31478e-09
UGAAGAUCUGUGAACCAGCCU	CABBP1	+	BnaA05g09410D	CABBP1	406	UGAAGAUCUGUGAACCAGCCU ||||||||||o||||| |||| AGCGACUUCUAGACGCUUGGCCGGAACUUGGU	DT2 DT3 TT2 TT3	0	34.9838	0	43.9524	-0.118156	0.122026	0.332901	1.16418	0.194874	2.31478e-09
CUGAAGAUCUGUGAACCAGCC	CABBP1	+	BnaC03g59520D	CABBP1	520	CUGAAGAUCUGUGAACCAGCC |||||||||||o||||| ||| AAGCGACUUCUAGACGCUUGGCCGGAACUUGG	DT1 DT3 TT3	0	3.52452	0	5.04467	0.0191978	0.133785	0.885897	0.732786	0.16599	1.01174e-05
CUGAAGAUCUGUGAACCAGCC	CABBP1	+	BnaA05g09410D	CABBP1	407	CUGAAGAUCUGUGAACCAGCC |||||||||||o||||| ||| AAGCGACUUCUAGACGCUUGGCCGGAACUUGG	DT1 DT3 TT3	0	84.415	0	6.15542	-0.118156	0.122026	0.332901	1.16418	0.194874	2.31478e-09
CUGAAGAUCUGUGAACCAGCC	CABBP1	+	BnaC04g10780D	CABBP1	407	CUGAAGAUCUGUGAACCAGCC |||||||||||o||||| ||| AAGCGACUUCUAGACGCUUGGCCGGAACUUGG	DT1 DT3 TT3	0	84.415	0	6.15542	-0.123121	0.120117	0.305361	0.391143	0.182851	0.0324249
AAUGGACCCAAGUACUUGACU	CABBP1	+ / -	BnaA05g09410D	CABBP1	173	AAUGGACCCAAGUACUUGACU |||||||||||||||||o||o CCUCUUACCUGGGUUCAUGAAUUGGGACAGCC	DT2 DT3 TT3	0	2.7302	0	0.32397	-0.118156	0.122026	0.332901	1.16418	0.194874	2.31478e-09
AAGAUGCUCUGAGCGUGGACC	CABBP1	+ / -	BnaC04g10780D	CABBP1	464	AAGAUGCUCUGAGCGUGGACC ||||||||||||||||||||| CCGAUUCUACGAGACUCGCACCUGGUUCGAGC	DT2 DT3 TT3	0	10.8638	0	3.2397	-0.123121	0.120117	0.305361	0.391143	0.182851	0.0324249
AAUGGACCCAAGUACUUGACU	CABBP1	+ / -	BnaC04g10780D	CABBP1	173	AAUGGACCCAAGUACUUGACU |||||||||||||||||o||o CCUCUUACCUGGGUUCAUGAAUUGGGACAGCC	DT2 DT3 TT3	0	2.7302	0	0.32397	-0.123121	0.120117	0.305361	0.391143	0.182851	0.0324249
AAGAUGCUCUGAGCGUGGACC	CABBP1	+ / -	BnaA05g09410D	CABBP1	464	AAGAUGCUCUGAGCGUGGACC ||||||||||||||||||||| CCGAUUCUACGAGACUCGCACCUGGUUCGAGC	DT2 DT3 TT3	0	10.8638	0	3.2397	-0.118156	0.122026	0.332901	1.16418	0.194874	2.31478e-09
AAGAUGCUCUGAGCGUGGACC	CABBP1	+ / -	BnaA09g26570D	CABBP1	533	AAGAUGCUCUGAGCGUGGACC ||||||||||||||||||||| CCGAUUCUACGAGACUCGCACCUGGUUCGAGC	DT2 DT3 TT3	0	10.8638	0	3.2397	-0.247702	0.132948	0.0624402	0.262268	0.194018	0.17645
AAUGGACCUAAGUACUUGACU	CABBP1	+ / -	BnaC04g10780D	CABBP1	173	AAUGGACCUAAGUACUUGACU ||||||||o||||||||o||o CCUCUUACCUGGGUUCAUGAAUUGGGACAGCC	DT2 DT3	0	2.7302	0	0	-0.123121	0.120117	0.305361	0.391143	0.182851	0.0324249
AAGAUGCUCUGAGCGUGAACC	CABBP1	-	BnaC04g10780D	CABBP1	464	AAGAUGCUCUGAGCGUGAACC ||||||||||||||||| ||| CCGAUUCUACGAGACUCGCACCUGGUUCGAGC	DT2 DT3	0	10.8638	0	0	-0.123121	0.120117	0.305361	0.391143	0.182851	0.0324249
AAGAUGCUCUGAGCGUGAACC	CABBP1	-	BnaA05g09410D	CABBP1	464	AAGAUGCUCUGAGCGUGAACC ||||||||||||||||| ||| CCGAUUCUACGAGACUCGCACCUGGUUCGAGC	DT2 DT3	0	10.8638	0	0	-0.118156	0.122026	0.332901	1.16418	0.194874	2.31478e-09
AAUGGACCUAAGUACUUGACU	CABBP1	+ / -	BnaA05g09410D	CABBP1	173	AAUGGACCUAAGUACUUGACU ||||||||o||||||||o||o CCUCUUACCUGGGUUCAUGAAUUGGGACAGCC	DT2 DT3	0	2.7302	0	0	-0.118156	0.122026	0.332901	1.16418	0.194874	2.31478e-09
AAGAUGCUCUGAGCGUGAACC	CABBP1	-	BnaA09g26570D	CABBP1	533	AAGAUGCUCUGAGCGUGAACC ||||||||||||||||| ||| CCGAUUCUACGAGACUCGCACCUGGUUCGAGC	DT2 DT3	0	10.8638	0	0	-0.247702	0.132948	0.0624402	0.262268	0.194018	0.17645
CUUCCAAGGACUUCUGAUGCU	CABBP1	+	BnaA09g26570D	CABBP1	146	CUUCCAAGGACUUCUGAUGCU ||||||||||||||||||||| CGGCGAAGGUUCCUGAAGACUACGACGUCCUC	DT2 TT3	0	3.82057	0	0.416532	-0.247702	0.132948	0.0624402	0.262268	0.194018	0.17645
CUUCCAAGGACUUCUGAUGCU	CABBP1	+	BnaC03g59520D	CABBP1	190	CUUCCAAGGACUUCUGAUGCU ||||||||||||||||||||| CGGCGAAGGUUCCUGAAGACUACGACGACCCC	DT2 TT3	0	3.82057	0	0.416532	0.0191978	0.133785	0.885897	0.732786	0.16599	1.01174e-05
UGAACCAGCCUUGAACCAAAC	CABBP1	+	BnaC03g59520D	CABBP1	509	UGAACCAGCCUUGAACCAAAC o||||| |||||||||||||| AGACGCUUGGCCGGAACUUGGUUUGGCGGAGA	DT3 TT3	0	3.49505	0	0.277688	0.0191978	0.133785	0.885897	0.732786	0.16599	1.01174e-05
AUGGACCCAAGUACUUGACCC	CABBP1	+	BnaC04g10780D	CABBP1	172	AUGGACCCAAGUACUUGACCC ||||||||||||||||o|||| CUCUUACCUGGGUUCAUGAAUUGGGACAGCCU	DT3 TT3	0	0.953195	0	0.509095	-0.123121	0.120117	0.305361	0.391143	0.182851	0.0324249
UUCGCUGAAGAUCUGCGAACC	CABBP1	+ / -	BnaC04g10780D	CABBP1	411	UUCGCUGAAGAUCUGCGAACC ||||||||||||||||||||| GAGGAAGCGACUUCUAGACGCUUGGCCGGAAC	DT3 TT3	0	5.40144	0	2.08266	-0.123121	0.120117	0.305361	0.391143	0.182851	0.0324249
CGGCCUUGAACCAAACCGCCU	CABBP1	+	BnaA05g09410D	CABBP1	391	CGGCCUUGAACCAAACCGCCU ||||||||||||||||||| | CUUGGCCGGAACUUGGUUUGGCGAAGAGGCUU	DT3 TT3	0	4.99292	0	3.37854	-0.118156	0.122026	0.332901	1.16418	0.194874	2.31478e-09
UGAACCAGCCUUGAACCAAACG	CABBP1	+	BnaA05g09410D	CABBP1	396	UGAACCAGCCUUGAACCAAACG o||||| |||||||||||||| AGACGCUUGGCCGGAACUUGGUUUGGCGAAGA	DT3 TT3	0	3.49505	0	0.277688	-0.118156	0.122026	0.332901	1.16418	0.194874	2.31478e-09
AAUGGCUAAGAUGCUCUGAGC	CABBP1	+ / -	BnaA09g26570D	CABBP1	540	AAUGGCUAAGAUGCUCUGAGC ||||||||||||||||||||| GGGUUUACCGAUUCUACGAGACUCGCACCUGG	DT3 TT3	0	9.7589	0	7.82155	-0.247702	0.132948	0.0624402	0.262268	0.194018	0.17645
AAUGGACCCAAGUACUUGACU	CABBP1	+ / -	BnaC03g59520D	CABBP1	286	AAUGGACCCAAGUACUUGACU ||||| ||||||||||||||| CCUCUUACCCGGGUUCAUGAACUGAGAGAGCC	DT3 TT3	0	0.862414	0	0.601658	0.0191978	0.133785	0.885897	0.732786	0.16599	1.01174e-05
UGAACCAGCCUUGAACCAAACG	CABBP1	+	BnaC04g10780D	CABBP1	396	UGAACCAGCCUUGAACCAAACG o||||| ||||||||||||||o AGACGCUUGGCCGGAACUUGGUUUGUCGGAGA	DT3 TT3	0	3.49505	0	0.277688	-0.123121	0.120117	0.305361	0.391143	0.182851	0.0324249
AAUGGCUAAGAUGCUCUGAGC	CABBP1	+ / -	BnaC04g10780D	CABBP1	471	AAUGGCUAAGAUGCUCUGAGC ||||||||||||||||||||| GGGUUUACCGAUUCUACGAGACUCGCACCUGG	DT3 TT3	0	1.72483	0	5.60005	-0.123121	0.120117	0.305361	0.391143	0.182851	0.0324249
CCGGCCUUGAACCAAACCGCC	CABBP1	+ / -	BnaA05g09410D	CABBP1	392	CCGGCCUUGAACCAAACCGCC |||||||||||||||||||| GCUUGGCCGGAACUUGGUUUGGCGAAGAGGCU	DT3 TT3	0	3.76739	0	0.740502	-0.118156	0.122026	0.332901	1.16418	0.194874	2.31478e-09
UGAACCAGCCUUGAACCAAACG	CABBP1	+	BnaC03g59520D	CABBP1	509	UGAACCAGCCUUGAACCAAACG o||||| |||||||||||||| AGACGCUUGGCCGGAACUUGGUUUGGCGGAGA	DT3 TT3	0	3.49505	0	0.277688	0.0191978	0.133785	0.885897	0.732786	0.16599	1.01174e-05
CCGGCCUUGAACCAAACCGCC	CABBP1	+ / -	BnaC03g59520D	CABBP1	505	CCGGCCUUGAACCAAACCGCC ||||||||||||||||||||| GCUUGGCCGGAACUUGGUUUGGCGGAGAGGCU	DT3 TT3	0	3.76739	0	0.740502	0.0191978	0.133785	0.885897	0.732786	0.16599	1.01174e-05
AUGGACCCAAGUACUUGACCC	CABBP1	+	BnaC03g59520D	CABBP1	285	AUGGACCCAAGUACUUGACCC |||| |||||||||||||| | CUCUUACCCGGGUUCAUGAACUGAGAGAGCCU	DT3 TT3	0	0.272341	0	0.32397	0.0191978	0.133785	0.885897	0.732786	0.16599	1.01174e-05
AUGGACCCAAGUACUUGACCC	CABBP1	+	BnaA05g09410D	CABBP1	172	AUGGACCCAAGUACUUGACCC ||||||||||||||||o|||| CUCUUACCUGGGUUCAUGAAUUGGGACAGCCU	DT3 TT3	0	0.953195	0	0.509095	-0.118156	0.122026	0.332901	1.16418	0.194874	2.31478e-09
UGAACCAGCCUUGAACCAAACC	CABBP1	+	BnaC04g10780D	CABBP1	396	UGAACCAGCCUUGAACCAAACC o||||| |||||||||||||| AGACGCUUGGCCGGAACUUGGUUUGUCGGAGA	DT3 TT3	0	3.49505	0	0.277688	-0.123121	0.120117	0.305361	0.391143	0.182851	0.0324249
CCGGCCUUGAACCAAACCGCC	CABBP1	+ / -	BnaC04g10780D	CABBP1	392	CCGGCCUUGAACCAAACCGCC ||||||||||||||||| ||| GCUUGGCCGGAACUUGGUUUGUCGGAGAGGCU	DT3 TT3	0	3.76739	0	0.740502	-0.123121	0.120117	0.305361	0.391143	0.182851	0.0324249
UUCGCUGAAGAUCUGUGAACC	CABBP1	+	BnaC04g10780D	CABBP1	411	UUCGCUGAAGAUCUGUGAACC |||||||||||||||o||||| GAGGAAGCGACUUCUAGACGCUUGGCCGGAAC	DT3 TT3	0	5.40144	0	2.08266	-0.123121	0.120117	0.305361	0.391143	0.182851	0.0324249
UGAACCAGCCUUGAACCAAACC	CABBP1	+	BnaC03g59520D	CABBP1	509	UGAACCAGCCUUGAACCAAACC o||||| ||||||||||||||| AGACGCUUGGCCGGAACUUGGUUUGGCGGAGA	DT3 TT3	0	3.49505	0	0.277688	0.0191978	0.133785	0.885897	0.732786	0.16599	1.01174e-05
UGAACCAGCCUUGAACCAAAC	CABBP1	+	BnaC04g10780D	CABBP1	396	UGAACCAGCCUUGAACCAAAC o||||| |||||||||||||| AGACGCUUGGCCGGAACUUGGUUUGUCGGAGA	DT3 TT3	0	3.49505	0	0.277688	-0.123121	0.120117	0.305361	0.391143	0.182851	0.0324249
UGAACCAGCCUUGAACCAAAC	CABBP1	+	BnaA05g09410D	CABBP1	396	UGAACCAGCCUUGAACCAAAC o||||| |||||||||||||| AGACGCUUGGCCGGAACUUGGUUUGGCGAAGA	DT3 TT3	0	3.49505	0	0.277688	-0.118156	0.122026	0.332901	1.16418	0.194874	2.31478e-09
GGAAGACGCAGCCUAGGGCUC	CABBP1	+ / -	BnaA09g26570D	CABBP1	403	GGAAGACGCAGCCUAGGGCUC |||||||o||||||||||||| AGGCCCUUCUGUGUCGGAUCCCGAGGUUCGUA	DT3 TT3	0	0.363122	0	0.138844	-0.247702	0.132948	0.0624402	0.262268	0.194018	0.17645
AAGAUGCUCUGAGCGUGGACC	CABBP1	+ / -	BnaC03g59520D	CABBP1	577	AAGAUGCUCUGAGCGUGGACC |||||||||||||||||o||| UCGGUUCUACGAGACUCGCACUUGGUUCGAUC	DT3 TT3	0	1.13476	0	2.31407	0.0191978	0.133785	0.885897	0.732786	0.16599	1.01174e-05
UGAACCAGCCUUGAACCAAACC	CABBP1	+	BnaA05g09410D	CABBP1	396	UGAACCAGCCUUGAACCAAACC o||||| ||||||||||||||| AGACGCUUGGCCGGAACUUGGUUUGGCGAAGA	DT3 TT3	0	3.49505	0	0.277688	-0.118156	0.122026	0.332901	1.16418	0.194874	2.31478e-09
CGGCCUUGAACCAAACCGCCU	CABBP1	+	BnaC04g10780D	CABBP1	391	CGGCCUUGAACCAAACCGCCU |||||||||||||||| |||| CUUGGCCGGAACUUGGUUUGUCGGAGAGGCUU	DT3 TT3	0	4.99292	0	3.37854	-0.123121	0.120117	0.305361	0.391143	0.182851	0.0324249
CGGCCUUGAACCAAACCGCCU	CABBP1	+	BnaC03g59520D	CABBP1	504	CGGCCUUGAACCAAACCGCCU ||||||||||||||||||||| CUUGGCCGGAACUUGGUUUGGCGGAGAGGCUU	DT3 TT3	0	4.99292	0	3.37854	0.0191978	0.133785	0.885897	0.732786	0.16599	1.01174e-05
AUCUGUGAACCAGCCUUGAAC	CABBP1	+	BnaC03g59520D	CABBP1	514	AUCUGUGAACCAGCCUUGAAC |||||o||||| ||||||||| CUUCUAGACGCUUGGCCGGAACUUGGUUUGGC	TT1 TT3	0	0	0	0.585614	0.0191978	0.133785	0.885897	0.732786	0.16599	1.01174e-05
AUCUGUGAACCAGCCUUGAACC	CABBP1	+	BnaC04g10780D	CABBP1	401	AUCUGUGAACCAGCCUUGAACC |||||o||||| |||||||||| CUUCUAGACGCUUGGCCGGAACUUGGUUUGUC	TT1 TT3	0	0	0	0.585614	-0.123121	0.120117	0.305361	0.391143	0.182851	0.0324249
AUCUGUGAACCAGCCUUGAACC	CABBP1	+	BnaA05g09410D	CABBP1	401	AUCUGUGAACCAGCCUUGAACC |||||o||||| |||||||||| CUUCUAGACGCUUGGCCGGAACUUGGUUUGGC	TT1 TT3	0	0	0	0.585614	-0.118156	0.122026	0.332901	1.16418	0.194874	2.31478e-09
AUCUGUGAACCAGCCUUGAACC	CABBP1	+	BnaC03g59520D	CABBP1	514	AUCUGUGAACCAGCCUUGAACC |||||o||||| |||||||||| CUUCUAGACGCUUGGCCGGAACUUGGUUUGGC	TT1 TT3	0	0	0	0.585614	0.0191978	0.133785	0.885897	0.732786	0.16599	1.01174e-05
AUCUGUGAACCAGCCUUGAAC	CABBP1	+	BnaC04g10780D	CABBP1	401	AUCUGUGAACCAGCCUUGAAC |||||o||||| ||||||||| CUUCUAGACGCUUGGCCGGAACUUGGUUUGUC	TT1 TT3	0	0	0	0.585614	-0.123121	0.120117	0.305361	0.391143	0.182851	0.0324249
AUCUGUGAACCAGCCUUGAAC	CABBP1	+	BnaA05g09410D	CABBP1	401	AUCUGUGAACCAGCCUUGAAC |||||o||||| ||||||||| CUUCUAGACGCUUGGCCGGAACUUGGUUUGGC	TT1 TT3	0	0	0	0.585614	-0.118156	0.122026	0.332901	1.16418	0.194874	2.31478e-09
AAGGUAGCUCGGUGGCUCGCC	CABBP1	+ / -	BnaC03g59520D	CABBP1	311	AAGGUAGCUCGGUGGCUCGCC ||||||||||||||||||||| GCCAUUCCAUCGAGCCACCGAGCGGCCUCUUA	DT2	0	1.42161	0	0	0.0191978	0.133785	0.885897	0.732786	0.16599	1.01174e-05
CCUAGGGCUCCGAGCAUGGCC	CABBP1	+ / -	BnaA05g09410D	CABBP1	323	CCUAGGGCUCCGAGCAUGGCC |||||||||||o||||||||| UGUCGGAUCCCGAGGUUCGUACCGGGUAGACG	DT2	0	3.46516	0	0	-0.118156	0.122026	0.332901	1.16418	0.194874	2.31478e-09
CCUUCGCUGAAGAUCUGUGAA	CABBP1	+	BnaA05g09410D	CABBP1	413	CCUUCGCUGAAGAUCUGUGAA |||||||||||||||||o||| GGGAGGAAGCGACUUCUAGACGCUUGGCCGGA	DT3	0	1.90639	0	0	-0.118156	0.122026	0.332901	1.16418	0.194874	2.31478e-09
AUGGUCGGCGAGAUUCUCCAA	CABBP1	+	BnaC04g10780D	CABBP1	729	AUGGUCGGCGAGAUUCUCCAA ||||||o|||||||||||||| GGUUUACCAGUCGCUCUAAGAGGUUGCCAGGG	DT3	0	23.6029	0	0	-0.123121	0.120117	0.305361	0.391143	0.182851	0.0324249
AAGAUGCUCUGAGCGUGAACC	CABBP1	-	BnaC03g59520D	CABBP1	577	AAGAUGCUCUGAGCGUGAACC ||||||||||||||||||||| UCGGUUCUACGAGACUCGCACUUGGUUCGAUC	DT3	0	1.13476	0	0	0.0191978	0.133785	0.885897	0.732786	0.16599	1.01174e-05
UUCUGGGUCGGUAGCGAGGCC	CABBP1	+	BnaA07g07570D	CABBP1	2055	UUCUGGGUCGGUAGCGAGGCC o|||||||||||||| |o||| UUCGGAGACCCAGCCAUCGGUUCGGGUUACCC	DT3	0	0.181561	0	0	-0.758401	0.137146	3.20431e-08	0.365493	0.199987	0.0676121
AAAUGGUCGGCGAGAUUCUCC	CABBP1	+	BnaA09g26570D	CABBP1	800	AAAUGGUCGGCGAGAUUCUCC ||||||||o||o|| |||||| UCGGUUUACCAGUCGUUCCAAGAGGUUGCCAG	DT3	0	14.888	0	0	-0.247702	0.132948	0.0624402	0.262268	0.194018	0.17645
ACAAUGGCUUGAACAAAGAAU	CABBP1	+ / -	BnaA05g09410D	CABBP1	692	ACAAUGGCUUGAACAAAGAAU || |||||o|| ||||||||| UCACUGCUACCGGACAUGUUUCUUAGGUUUGU	DT3	0	8.48797	0	0	-0.118156	0.122026	0.332901	1.16418	0.194874	2.31478e-09
GUGGACCAAGCUCGGGUUGCC	CABBP1	+ / -	BnaC04g10780D	CABBP1	450	GUGGACCAAGCUCGGGUUGCC ||||||||||||||||||||| CUCGCACCUGGUUCGAGCCCAACGGGUUCAUC	DT3	0	3.31349	0	0	-0.123121	0.120117	0.305361	0.391143	0.182851	0.0324249
AAUGGACCUAAGUACUUGACU	CABBP1	+ / -	BnaC03g59520D	CABBP1	286	AAUGGACCUAAGUACUUGACU ||||| ||o|||||||||||| CCUCUUACCCGGGUUCAUGAACUGAGAGAGCC	DT3	0	0.862414	0	0	0.0191978	0.133785	0.885897	0.732786	0.16599	1.01174e-05
UUCGCUGAAGAUCUGUGAACC	CABBP1	+	BnaA09g26570D	CABBP1	480	UUCGCUGAAGAUCUGUGAACC o||||||||||| ||||| || GAGGGAGCGACUUCUAAACACUCGGCCGGAAC	DT3	0	1.72483	0	0	-0.247702	0.132948	0.0624402	0.262268	0.194018	0.17645
AAAUGGUCGGCGAGAUUCUCC	CABBP1	+	BnaA05g09410D	CABBP1	731	AAAUGGUCGGCGAGAUUCUCC ||||||||o||o||||||||| UCGGUUUACCAGUCGUUCUAAGAGGUUUCCAG	DT3	0	14.888	0	0	-0.118156	0.122026	0.332901	1.16418	0.194874	2.31478e-09
CCUUCGCUGAAGAUCUGUGAA	CABBP1	+	BnaC04g10780D	CABBP1	413	CCUUCGCUGAAGAUCUGUGAA |||||||||||||||||o||| GGGAGGAAGCGACUUCUAGACGCUUGGCCGGA	DT3	0	5.08371	0	0	-0.123121	0.120117	0.305361	0.391143	0.182851	0.0324249
GUCGGCGAGAUUCUCCAACGG	CABBP1	+	BnaC04g10780D	CABBP1	726	GUCGGCGAGAUUCUCCAACGG |||o||||||||||||||||| UUACCAGUCGCUCUAAGAGGUUGCCAGGGAAA	DT3	0	1.81561	0	0	-0.123121	0.120117	0.305361	0.391143	0.182851	0.0324249
GUGGACCAAGCUCGGGUUGCC	CABBP1	+ / -	BnaA09g26570D	CABBP1	519	GUGGACCAAGCUCGGGUUGCC ||||||||||||||||||||| CUCGCACCUGGUUCGAGCCCAACGGGUUCAUC	DT3	0	3.31349	0	0	-0.247702	0.132948	0.0624402	0.262268	0.194018	0.17645
AAAUGGUCGGCGAGAUUCUCC	CABBP1	+	BnaC04g10780D	CABBP1	731	AAAUGGUCGGCGAGAUUCUCC ||||||||o|||||||||||| UCGGUUUACCAGUCGCUCUAAGAGGUUGCCAG	DT3	0	14.888	0	0	-0.123121	0.120117	0.305361	0.391143	0.182851	0.0324249
UUCGCUGAAGAUCUGCGAACC	CABBP1	+ / -	BnaA09g26570D	CABBP1	480	UUCGCUGAAGAUCUGCGAACC o||||||||||| || || || GAGGGAGCGACUUCUAAACACUCGGCCGGAAC	DT3	0	1.72483	0	0	-0.247702	0.132948	0.0624402	0.262268	0.194018	0.17645
GUGGACCAAGCUCGGGUUGCC	CABBP1	+ / -	BnaA05g09410D	CABBP1	450	GUGGACCAAGCUCGGGUUGCC ||||||||||||||||||||| CUCGCACCUGGUUCGAGCCCAACGGGUUCAUC	DT3	0	3.31349	0	0	-0.118156	0.122026	0.332901	1.16418	0.194874	2.31478e-09
AAAUGGUCGGCGAGAUUCUCC	CABBP1	+	BnaC03g59520D	CABBP1	844	AAAUGGUCGGCGAGAUUCUCC ||||||||o||o||||||||| UCGGUUUACCAGUCGUUCUAAGAGGUUUCCAG	DT3	0	14.888	0	0	0.0191978	0.133785	0.885897	0.732786	0.16599	1.01174e-05
AUGGACCCAAGUACUUGACCC	CABBP1	+	BnaA09g26570D	CABBP1	241	AUGGACCCAAGUACUUGACCC ||||||||||||||||||| | CUCUUACCUGGGUUCAUGAACUGAGAAAGCCU	DT3	0	0.635463	0	0	-0.247702	0.132948	0.0624402	0.262268	0.194018	0.17645
UUCUGGGUCGGUAGCGAGACC	CABBP1	+	BnaA07g07570D	CABBP1	2055	UUCUGGGUCGGUAGCGAGACC o|||||||||||||| |o || UUCGGAGACCCAGCCAUCGGUUCGGGUUACCC	DT3	0	0.181561	0	0	-0.758401	0.137146	3.20431e-08	0.365493	0.199987	0.0676121
ACAAUGGCUUGAACAAAGAAU	CABBP1	+ / -	BnaC03g59520D	CABBP1	805	ACAAUGGCUUGAACAAAGAAU |||||o||||||||||||||| UCACUGUUAUCGAACUUGUUUCUUAGGUUUGU	DT3	0	1.63405	0	0	0.0191978	0.133785	0.885897	0.732786	0.16599	1.01174e-05
CCAUGGGCUGCCUGAUGGGCC	CABBP1	+ / -	BnaA09g26570D	CABBP1	207	CCAUGGGCUGCCUGAUGGGCC |||||||||||||||||| || GCAUGGUACCCGACGGACUACCAGGGAAACCG	DT3	0	1.77022	0	0	-0.247702	0.132948	0.0624402	0.262268	0.194018	0.17645
CCUAGGGCUCCGAGCAUGGCC	CABBP1	+ / -	BnaC03g59520D	CABBP1	436	CCUAGGGCUCCGAGCAUGGCC ||||||||||||||||||||| CGUCGGAUCCCGAGGCUCGUACCGGGUGGACG	DT3	0	0.544683	0	0	0.0191978	0.133785	0.885897	0.732786	0.16599	1.01174e-05
GGAAGACGCAGCCUAGGGCUC	CABBP1	+ / -	BnaC04g10780D	CABBP1	334	GGAAGACGCAGCCUAGGGCUC ||||o||||| |||||||||| AGUCCCUUUUGCGUAGGAUCCCGAGGUUCGUA	TT3	0	0	0	0.277688	-0.123121	0.120117	0.305361	0.391143	0.182851	0.0324249
AAUGGCUAAGAUGCUCUGAGC	CABBP1	+ / -	BnaA05g09410D	CABBP1	471	AAUGGCUAAGAUGCUCUGAGC ||||||||||||||||||||| GGGUUUACCGAUUCUACGAGACUCGCACCUGG	TT3	0	0	0	5.2298	-0.118156	0.122026	0.332901	1.16418	0.194874	2.31478e-09
CGAACCGGCCUUGAACCAAACC	CABBP1	+ / -	BnaC03g59520D	CABBP1	509	CGAACCGGCCUUGAACCAAACC |||||||||||||||||||||| AGACGCUUGGCCGGAACUUGGUUUGGCGGAGA	TT3	0	0	0	0.277688	0.0191978	0.133785	0.885897	0.732786	0.16599	1.01174e-05
AUGAGGAUCACCUGAGUAGCC	CABBP1	+ / -	BnaA05g09410D	CABBP1	494	AUGAGGAUCACCUGAGUAGCC |||||o|||||||| || ||| AGGGUACUCUUAGUGGACGCAACGGGUUUACC	TT3	0	0	0	0.231407	-0.118156	0.122026	0.332901	1.16418	0.194874	2.31478e-09
UUCGCUGAAGAUCUGUGAACC	CABBP1	+	BnaA05g09410D	CABBP1	411	UUCGCUGAAGAUCUGUGAACC |||||||||||||||o||||| GAGGAAGCGACUUCUAGACGCUUGGCCGGAAC	TT3	0	0	0	0.833065	-0.118156	0.122026	0.332901	1.16418	0.194874	2.31478e-09
CGUGGACCAAGCUCGGGUUGCC	CABBP1	+ / -	BnaC04g10780D	CABBP1	451	CGUGGACCAAGCUCGGGUUGCC |||||||||||||||||||||| ACUCGCACCUGGUUCGAGCCCAACGGGUUCAU	TT3	0	0	0	0.833065	-0.123121	0.120117	0.305361	0.391143	0.182851	0.0324249
CGAACCGGCCUUGAACCAAACC	CABBP1	+ / -	BnaC04g10780D	CABBP1	396	CGAACCGGCCUUGAACCAAACC ||||||||||||||||||||| AGACGCUUGGCCGGAACUUGGUUUGUCGGAGA	TT3	0	0	0	0.277688	-0.123121	0.120117	0.305361	0.391143	0.182851	0.0324249
AUGAGGAUCACCUGAGUAGCC	CABBP1	+ / -	BnaA07g07570D	CABBP1	1943	AUGAGGAUCACCUGAGUAGCC || |o|||||| ||||||||| AGGGUAGUUCUAGUGAACUCAUCGGGUUUAUC	TT3	0	0	0	0.509095	-0.758401	0.137146	3.20431e-08	0.365493	0.199987	0.0676121
CGUGGACCAAGCUCGGGUUGCC	CABBP1	+ / -	BnaA09g26570D	CABBP1	520	CGUGGACCAAGCUCGGGUUGCC |||||||||||||||||||||| ACUCGCACCUGGUUCGAGCCCAACGGGUUCAU	TT3	0	0	0	0.833065	-0.247702	0.132948	0.0624402	0.262268	0.194018	0.17645
CCGGCCUUGAACCAAACCGCC	CABBP1	+ / -	BnaA09g26570D	CABBP1	461	CCGGCCUUGAACCAAACCGCC ||||||||||||||||||||| ACUCGGCCGGAACUUGGUUUGGCGGAGAGGCU	TT3	0	0	0	0.0462814	-0.247702	0.132948	0.0624402	0.262268	0.194018	0.17645
CUGAAGAUCUGUGAACCAGCCU	CABBP1	+	BnaA05g09410D	CABBP1	407	CUGAAGAUCUGUGAACCAGCCU |||||||||||o||||| |||| AAGCGACUUCUAGACGCUUGGCCGGAACUUGG	TT3	0	0	0	6.15542	-0.118156	0.122026	0.332901	1.16418	0.194874	2.31478e-09
CUGAAGAUCUGUGAACCAGCCU	CABBP1	+	BnaC03g59520D	CABBP1	520	CUGAAGAUCUGUGAACCAGCCU |||||||||||o||||| |||| AAGCGACUUCUAGACGCUUGGCCGGAACUUGG	TT3	0	0	0	5.04467	0.0191978	0.133785	0.885897	0.732786	0.16599	1.01174e-05
CGAACCGGCCUUGAACCAAACC	CABBP1	+ / -	BnaA05g09410D	CABBP1	396	CGAACCGGCCUUGAACCAAACC |||||||||||||||||||||| AGACGCUUGGCCGGAACUUGGUUUGGCGAAGA	TT3	0	0	0	0.277688	-0.118156	0.122026	0.332901	1.16418	0.194874	2.31478e-09
AUGAGGAUCACCUGAGUAGCC	CABBP1	+ / -	BnaC04g10780D	CABBP1	494	AUGAGGAUCACCUGAGUAGCC ||||||||||||||||||||| AGGGUACUCCUAGUGGACUCAUCGGGUUUACC	TT3	0	0	0	2.59176	-0.123121	0.120117	0.305361	0.391143	0.182851	0.0324249
UUCGCUGAAGAUCUGUGAACC	CABBP1	+	BnaC03g59520D	CABBP1	524	UUCGCUGAAGAUCUGUGAACC |||||||||||||||o||||| GAGGAAGCGACUUCUAGACGCUUGGCCGGAAC	TT3	0	0	0	0.370251	0.0191978	0.133785	0.885897	0.732786	0.16599	1.01174e-05
UUCGCUGAAGAUCUGCGAACC	CABBP1	+ / -	BnaA05g09410D	CABBP1	411	UUCGCUGAAGAUCUGCGAACC ||||||||||||||||||||| GAGGAAGCGACUUCUAGACGCUUGGCCGGAAC	TT3	0	0	0	0.833065	-0.118156	0.122026	0.332901	1.16418	0.194874	2.31478e-09
UGAACAAAGAAUCCAAACAUA	CABBP1	+ / -	BnaC04g10780D	CABBP1	683	UGAACAAAGAAUCCAAACAUA ||||| |||||||||||||| ACGGACUUGCUUCUUAGGUUUGUACCUCUUGU	TT3	0	0	0	0.0925627	-0.123121	0.120117	0.305361	0.391143	0.182851	0.0324249
CGGCCUUGAACCAAACCGCCU	CABBP1	+	BnaA09g26570D	CABBP1	460	CGGCCUUGAACCAAACCGCCU ||||||||||||||||||||| CUCGGCCGGAACUUGGUUUGGCGGAGAGGCUU	TT3	0	0	0	0.277688	-0.247702	0.132948	0.0624402	0.262268	0.194018	0.17645
UGAACAAAGAAUCCAAACAUA	CABBP1	+ / -	BnaA07g07570D	CABBP1	2132	UGAACAAAGAAUCCAAACAUA ||||||||||||||||||||| CCGAACUUGUUUCUUAGGUUUGUAUCUCUUGU	TT3	0	0	0	0.0925627	-0.758401	0.137146	3.20431e-08	0.365493	0.199987	0.0676121
UGAACAAAGAAUCCAAACAUA	CABBP1	+ / -	BnaA09g26570D	CABBP1	752	UGAACAAAGAAUCCAAACAUA ||||||||||||||||||||| CCGAACUUGUUUCUUAGGUUUGUAUCUCUUGU	TT3	0	0	0	0.0925627	-0.247702	0.132948	0.0624402	0.262268	0.194018	0.17645
UAAGAUGCUCUGAGCGUGGACC	CABBP1	+ / -	BnaC03g59520D	CABBP1	578	UAAGAUGCUCUGAGCGUGGACC o|||||||||||||||||o||| AUCGGUUCUACGAGACUCGCACUUGGUUCGAU	TT3	0	0	0	0.786783	0.0191978	0.133785	0.885897	0.732786	0.16599	1.01174e-05
UUCGCUGAAGAUCUGCGAACC	CABBP1	+ / -	BnaC03g59520D	CABBP1	524	UUCGCUGAAGAUCUGCGAACC ||||||||||||||||||||| GAGGAAGCGACUUCUAGACGCUUGGCCGGAAC	TT3	0	0	0	0.370251	0.0191978	0.133785	0.885897	0.732786	0.16599	1.01174e-05
UGAACAAAGAAUCCAAACAUA	CABBP1	+ / -	BnaA05g09410D	CABBP1	683	UGAACAAAGAAUCCAAACAUA || ||||||||||||||||| CCGGACAUGUUUCUUAGGUUUGUACCUCUUGU	TT3	0	0	0	1.80497	-0.118156	0.122026	0.332901	1.16418	0.194874	2.31478e-09
CUAGGGCUCCGAGCAUGGCCC	CABBP1	+ / -	BnaA05g09410D	CABBP1	322	CUAGGGCUCCGAGCAUGGCCC ||||||||||o|||||||||| GUCGGAUCCCGAGGUUCGUACCGGGUAGACGU	TT3	0	0	0	0.231407	-0.118156	0.122026	0.332901	1.16418	0.194874	2.31478e-09
UCUCGGGAUCGGCUGAGAGACC	CABBP1	+ / -	BnaC03g59520D	CABBP1	372	UCUCGGGAUCGGCUGAGAGACC |||||||||||||||||||||| UUGCAGAGCCCUAGCCGACUCUCUGGACGCCA	TT3	0	0	0	0.601658	0.0191978	0.133785	0.885897	0.732786	0.16599	1.01174e-05
CUGAAGAUCUGUGAACCAGCCU	CABBP1	+	BnaC04g10780D	CABBP1	407	CUGAAGAUCUGUGAACCAGCCU |||||||||||o||||| |||| AAGCGACUUCUAGACGCUUGGCCGGAACUUGG	TT3	0	0	0	6.15542	-0.123121	0.120117	0.305361	0.391143	0.182851	0.0324249
AUGAGGAUCACCUGAGUAGCC	CABBP1	+ / -	BnaC03g59520D	CABBP1	607	AUGAGGAUCACCUGAGUAGCC || |o|||||| ||||||||| AGGGUAGUUCUAGUGAACUCAUCGGGUUUAUC	TT3	0	0	0	0.509095	0.0191978	0.133785	0.885897	0.732786	0.16599	1.01174e-05
CGUGGACCAAGCUCGGGUUGCC	CABBP1	+ / -	BnaA05g09410D	CABBP1	451	CGUGGACCAAGCUCGGGUUGCC |||||||||||||||||||||| ACUCGCACCUGGUUCGAGCCCAACGGGUUCAU	TT3	0	0	0	0.833065	-0.118156	0.122026	0.332901	1.16418	0.194874	2.31478e-09
CUAGGGCUCCGAGCAUGGCCC	CABBP1	+ / -	BnaC03g59520D	CABBP1	435	CUAGGGCUCCGAGCAUGGCCC ||||||||||||||||||||| GUCGGAUCCCGAGGCUCGUACCGGGUGGACGU	TT3	0	0	0	0.0462814	0.0191978	0.133785	0.885897	0.732786	0.16599	1.01174e-05
AAUGGCUAAGAUGCUCUGAGC	CABBP1	+ / -	BnaC03g59520D	CABBP1	584	AAUGGCUAAGAUGCUCUGAGC |||o||o|||||||||||||| GGGUUUAUCGGUUCUACGAGACUCGCACUUGG	TT3	0	0	0	3.14713	0.0191978	0.133785	0.885897	0.732786	0.16599	1.01174e-05
1 sRNA seq / DESeq2 data
2 PAREseq / PAREsnip data
3 RNAseq / DESeq2 data
4 'CABBP1' stands for genes predicted to encode "Chlorophyll a-b binding protein 1" (BnaC03g59520D, BnaC04g10780D, BnaA09g26570D, BnaA05g09410D, BnaA07g07570D)
lfcSE = standard error of the estimated log fold change
b) vasiRNAs from NBR1 genes target mRNAs of genes within the NBR1 gene family and mRNAs of other genes
vasiRNA1			Host mRNA targets2									DE target mRNA3
vasiRNA	Origin (gene family)	dsRNA strand	Target gene ID	Predicted gene function	Cleavage position	vasiRNA:mRNA target pair (5'-3' : 3'-5')	Cleavage found in PAREseq replicates	Fragment signatures (rpm)				Drakkar			Tanto
								DT	DT	TM	TT	log2 FC	lfcSE	p-value	log2 FC	lfcSE	p-value
UCACGUCAAGCUCACUGUUGA	NBR14	-	BnaA10g12850D	Actin-depolymerizing factor 3	828	UCACGUCAAGCUCACUGUUGA || |||||||||| || |||| CUUAAG-GCAGUUCGAGAGAGAACUUGGACAG	DT2 DT3 TT2 TT3	0	9.15352	0	30.4249	-0.820234	0.116292	1.74806e-12	-0.671331	0.204235	0.00101241
ACUAAUCGAGGAUUUGGAAUC	NBR1	-	BnaA07g28860D	NAD(P)H-quinone oxidoreductase subunit L	960	ACUAAUCGAGGAUUUGGAAUC |||||| |||||| |o | || ACACUGAUUA-CUCCUAUAUGUCAGUGUUGAC	DT1 TT1	0	0.374311	0	0.211665	-1.42218	0.121536	1.24847e-31	-0.451405	0.222072	0.0420836
AGAGAGCGUCAACAGACUGCU	NBR1	-	BnaA01g14050D	NBR1 homolog	2865	AGAGAGCGUCAACAGACUGCU ||||||||||||||||||||| GGUGUCUCUCGCAGUUGUCUGACGAGGUUCAA	DT2 TT3	0	3.19861	0	1.2496	1.93328	0.116753	1.38375e-61	1.58804	0.180073	1.15623e-18
CUGCUCCAAGUUGUACUCGUU	NBR1	-	BnaA03g46880D	NBR1 homolog	2701	CUGCUCCAAGUUGUACUCGUU ||||||||||||||||||||| GUCUGACGAGGUUCAACAUGAGCAACAGGGAG	DT3 TT3	0	3.54044	0	0.786783	0.773141	0.11626	2.92831e-11	0.450765	0.176522	0.010662
CUGCUCCAAGUUGUACUCGUU	NBR1	-	BnaC07g39070D	NBR1 homolog	3667	CUGCUCCAAGUUGUACUCGUU ||||||||||||||||||o|| GUCUGACGAGGUUCAACAUGAGUAAAAGGAAG	DT3 TT3	0	3.54044	0	0.786783	1.35674	0.133497	2.89789e-24	1.44323	0.24323	2.96335e-09
UUCACGUCAAGCUCACUGUUGA	NBR1	-	BnaC09g35260D	Actin-depolymerizing factor 3	8174	UUCACGUCAAGCUCACUGUUGA ||| |o|||||||| || |||| ACUUAAG-GUAGUUCGAGAGAGAACUUGGACA	DT3 TT3	0	0.635463	0	0.277688	-0.66105	0.112048	3.6421e-09	-0.592063	0.182887	0.00120659
UUCACGUCAAGCUCACUGUUGA	NBR1	-	BnaA10g12850D	Actin-depolymerizing factor 3	829	UUCACGUCAAGCUCACUGUUGA ||| |||||||||| || |||| ACUUAAG-GCAGUUCGAGAGAGAACUUGGACA	DT3 TT3	0	1.36171	0	0.647939	-0.820234	0.116292	1.74806e-12	-0.671331	0.204235	0.00101241
AGAAUCCAUCGUUCACGGAUU	NBR1	-	BnaA02g27010D	Probable ribose-5-phosphate isomerase 2	979	AGAAUC-CAUCGUUCACGGAUU |||||| |||||o|||||| oo GAGUCUUAGCGUAGCGAGUGCCGGGGGUUUAG	DT3 TT3	0	0.635463	0	0.0925627	-0.702156	0.150731	3.18766e-06	-1.05814	0.19316	4.3006e-08
UCAGGCAUAACCGAGGCGGAUG	NBR1	-	BnaC08g19950D	disulfide isomerase-like 1-1	1799	UCAGGCAUAACCGAGGCGGAUG ||| |||| ||||||o ||| | CAAGAGU-CGUAGUGGCUCUUCCUUCGAUUCU	DT1	0	0.0374311	0	0	0.979617	0.144079	1.0522e-11	0.59351	0.256167	0.0205096
AAGAGAUUGAUCUGAACAAGGA	NBR1	+	BnaC06g27630D	Heme oxygenase 1	1402	AAGAGAUUGAUCUGAACAAGGA ||||| ||||| oo|||||| | UUUAUUCUCAAACUAUGUUUGUUCGUCUUCGC	DT2	0	7.81883	0	0	0.0536263	0.109	0.622732	-0.133368	0.178711	0.4555
AAGAGAUUGAUCUGAACAAGG	NBR1	+	BnaC07g16850D	Heme oxygenase 1	1402	AAGAGAUUGAUCUGAACAAGG ||||| ||||| oo|||||| UUUAUUCUCAAACUAUGUUUGUUCGUCUUCGC	DT2	0	7.81883	0	0	0.0536263	0.109	0.622732	-0.133368	0.178711	0.4555
GUCAAUGUACUUGAUGGAACC	NBR1	+	BnaC07g25880D	COBRA-like protein 2	1691	GUCAAUGUACU-UGAUGGAACC |o||||| ||| |||||| || UGUACGGUUACUUGAGACUACCCUGUGUAUAC	DT2	0	0.266551	0	0	-0.0681339	0.126037	0.588794	-1.26449	0.150223	3.84876e-17
CAGAGAGCGUCAACAGACUGC	NBR1	-	BnaA04g14370D	unknown	3327	CAGAGAGCGUCAACAGACUGC |||||||| ||||||o| oo ACGUGUCUCUCGAAGUUGUUUUGUUUUUUUUG	DT2	0	3.19861	0	0	0.303601	0.277585	0.274077	0.711498	0.205226	0.000526505
AACAGGUCAUCUUUCAUCGGA	NBR1	-	BnaC02g20670D	Tubulin-folding cofactor E	259	AACAGGUCAUCUUUCAUCGGA |||||o|||||||| || |o GGUGUUGUCUAGUAGAAA-UAACUAAGACUAU	DT2	0	3.28746	0	0	-0.154079	0.399799	0.699947	0.196464	0.308476	0.524199
UUUAGACUUGAAUCUAGGCCC	NBR1	-	BnaA06g15370D	unknown	949	UUUAGACUUGAAUCUAGGCCC |||||| ||| | || o|||| CGGAAAAUCUAAACCU-GAGUCGGGACGGCUC	DT2	0	1.68816	0	0	-0.699412	0.197431	0.000396247	-0.180647	0.295062	0.540384
CCACAGAGAGCGUCAACAGAC	NBR1	-	BnaC08g19430D	High mobility group B protein 3	493	CCACAGAGAGCGUCAACAGAC ||||||||||| | | || || AACCGGUGUCUCUCGGAUUAGU-UGUUUGCAU	DT2	0	2.84321	0	0	0.15799	0.110174	0.15157	0.614567	0.158322	0.000103703
UGAGGGACAACGAGUACAACU	NBR1	+	BnaC07g33200D	60S ribosome subunit biogenesis protein NIP7	509	UGAGGGACAACGAGUACAACU |||o| ||||||| ||| | | GACUACUUCGUGUUGCU-AUGGUAAGCCUAGG	DT2	0	3.10976	0	0	-0.156485	0.250461	0.532111	0.214192	0.248149	0.388051
AAGAGAUUGAUCUGAACAAGGA	NBR1	+	BnaC07g16850D	Heme oxygenase 1,	1402	AAGAGAUUGAUCUGAACAAGGA ||||| ||||| oo|||||| | UUUAUUCUCAAACUAUGUUUGUUCGUCUUCGC	DT2	0	7.81883	0	0	0.0536263	0.109	0.622732	-0.133368	0.178711	0.4555
CCAAUAAGAUAUGUAUCGGCC	NBR1	-	BnaA09g29590D	unknown	1760	CCAAUAAGAUAUGUAUCGGCC || ||||o||||o||| ||| CGUAGGCUAUUUUAUAUAUA-CCGUUGUGUGU	DT2	0	1.24391	0	0	-2.41473	0.122086	4.52254e-87	-1.44022	0.243774	3.46239e-09
UCUGGUUCAACAUCAGCACCU	NBR1	-	BnaC09g31710D	unknown	423	UCUGGUUCAACAUCAGCACCU ||o| |||||| |||| |||o GAGAAGGCGAAGUUGGAGUCUUGGGAAUCGUG	DT2	0	3.46516	0	0	-0.258088	0.137213	0.0599821	-0.843793	0.173994	1.23746e-06
GUCAAUGUACUUGAUGGAACC	NBR1	+	BnaC03g16870D	COBRA-like protein 2	243	GUCAAUGUACU-UGAUGGAACC |o||||| ||| |||||| || UGUACGGUUACUUGAGACUACCCUGUGUAUAC	DT2	0	0.266551	0	0	0.454478	0.60813	0.454861	0.263316	0.618601	0.670353
AGGGACAACGAGUACAACUUG	NBR1	+	BnaA09g39460D	Uncharacterized membrane protein YuiD	171	AGGGACAACGAGU-ACAACUUG ||o|| || |||| |||| ||| UCUCUCUCUUUUUCUCAAUGUUCAACUCACAC	DT2	0	3.02091	0	0	-0.852618	0.127754	2.49071e-11	0.286822	0.260459	0.270803
AAGAGAUUGAUCUGAACAAGG	NBR1	+	BnaC06g27630D	Heme oxygenase 1	1402	AAGAGAUUGAUCUGAACAAGG ||||| ||||| oo|||||| UUUAUUCUCAAACUAUGUUUGUUCGUCUUCGC	DT3	0	0.726244	0	0	0.0536263	0.109	0.622732	-0.133368	0.178711	0.4555
AAGAAGAACAAUGGAAGCAUU	NBR1	+	BnaA02g06380D	Exonuclease V,	2591	AAGAAGAACAAUGGAAGCAUU |||||||||||o |||o| o| UCCGUUCUUCUUGUUGACUUUGCGAGACCUAG	DT3	0	0.635463	0	0	-0.155554	0.270434	0.565156	0.370375	0.165681	0.0253862
ACGAGUUUCAUGGACUGAACU	NBR1	+	BnaA05g24200D	unknown	699	ACGAGUUUCAUGGACUGAACU | |||o|o|||o|| |||||| UCUAUACUCGAGGUAUCU-ACUUGAGUGUAGU	DT3	0	0.499292	0	0	-0.83018	0.124288	2.39749e-11	-0.29957	0.228291	0.189443
UUCACGUCAAGCUCACUGUUGA	NBR1	-	BnaC03g68570D	Protease 2	3630	UUCA-CGUCAAGCUCACUGUUGA |o|| ||o||||||||| |||| UACAGGUCGCGGUUCGAGUGUAAACUUGUUUU	DT3	0	0.363122	0	0	0.802505	0.619116	0.194903	0.859834	0.627091	0.170329
UUCACGUCAAGCUCACUGUUGA	NBR1	-	BnaC06g03570D	Protease 2	3743	UUCA-CGUCAAGCUCACUGUUGA |o|| ||o||||||||| |||| UACAGGUCGCGGUUCGAGUGUAAACUUGUUUU	DT3	0	0.363122	0	0	0.934201	0.126937	1.84532e-13	0.167817	0.192399	0.383079
GGCAUAACCGAGGCGGAUGAA	NBR1	-	BnaA07g32110D	unknown	134	GGCAUAACCGAGGCGGAUGAA | | ||||||||o|| |oo|| CUGCCGGCAUUGGCUCUGC-UGUUUCUACUUA	DT3	0	1.63405	0	0	-1.84832	0.25209	2.26754e-13	-0.7259	0.292756	0.0131551
UUAGCUUUGAAAGGCACCCUGA	NBR1	-	BnaA03g01940D	Trichome birefringence-like 9	5529	UUAGCUUUGAAAGGCACC-CUGA || |||o||||||o| || ||o| ACGAAACCGAGACUUUCUGCGGAGAUUUUUAA	DT3	0	0.817024	0	0	0.0623435	0.139649	0.655288	-0.221688	0.240478	0.356599
AAGAGAUUGAUCUGAACAAGG	NBR1	+	BnaA09g04340D	ALFIN-LIKE 4	1679	AAGAGAU-UGAUCUGAACAAGG || |o|| ||||||o| |||o| UGGUUGUUUAGACUAGAUUGGUUUCUCAUUCC	DT3	0	0.0453902	0	0	0.0696132	0.111057	0.530774	-0.12936	0.178184	0.467846
GACGAGUGCAGUAGUAGAAUC	NBR1	-	BnaA02g34140D	Classical arabinogalactan protein 1	307	GACGAGUGCAGUAGUAGAAUC |||||o| ||| || |||||| UCGGCUGCUUA-GUCUUCCUCUUAGUCGAUUU	DT3	0	0.817024	0	0	-0.104904	0.207105	0.612488	1.21102	0.32392	0.000185008
GAAGAAUGACGUCGAGAUAAC	NBR1	+	BnaC03g05120D	unknown	677	GAAGAAUGACGUCGAGAUAAC |||| | ||||||| ||| || GCGGCUUCAU-CUGCAGCGCUAGUGCGAGGAU	DT3	0	0.0907804	0	0	0.448398	0.174727	0.0102797	0.623697	0.156236	6.55143e-05
GUACACCUGAAAUGUAAACCU	NBR1	-	BnaC02g35340D	unknown	512	GUACACCUGAAAUGUAAACCU ||| |||||||||oo| || o GGCUCAU-UGGACUUUAUGUAUGUGUGGUGCC	DT3	0	1.04398	0	0	-0.615644	0.239812	0.0102525	-0.582839	0.282871	0.0393563
UAACCGAGGCGGAUGAACUCC	NBR1	-	BnaC05g17820D	NRT1/ PTR FAMILY 5.10	1153	UAACCGAGGCGGAUGAACUCC o||||||o|| |||o| |||| CGAUGUUGGCUUCGACUAUUAGAGGUCAAGAA	DT3	0	0.862414	0	0	-0.0636637	0.116221	0.583841	-0.348294	0.151248	0.0212903
UAACCGAGGCGGAUGAACUCCC	NBR1	-	BnaC05g17820D	NRT1/ PTR FAMILY 5.10	1153	UAACCGAGGCGGAUGAACUCCC o||||||o|| |||o| |||| CGAUGUUGGCUUCGACUAUUAGAGGUCAAGAA	DT3	0	0.862414	0	0	-0.0636637	0.116221	0.583841	-0.348294	0.151248	0.0212903
CGACGAGUGCAGUAGUAGAAUC	NBR1	-	BnaA02g34140D	Classical arabinogalactan protein 1	308	CGACGAGUGCAGUAGUAGAAUC ||||||o| ||| || |||||| GUCGGCUGCUUA-GUCUUCCUCUUAGUCGAUU	DT3	0	0.0907804	0	0	-0.104904	0.207105	0.612488	1.21102	0.32392	0.000185008
UCCAUUAGCUUUGAAAGGCACC	NBR1	-	BnaA06g15400D	TolB	1628	UCCAUUAGCUUUGAAAGGC-ACC ||| |||o|||o ||||o| ||| UGGAAGGCAAUUGAAGGUUUCUGGUGGCCAGA	DT3	0	0.453902	0	0	0.589457	0.126583	3.21361e-06	1.17193	0.167672	2.75968e-12
UGAUCUGACGAACAAGAGGCU	NBR1	+	BnaC03g04590D	Histone H3.3	523	UGAUCUGACGAACAAGAGGCU oo|||| |||||||||| ||| ACUCGUUAGAGUGCUUGUUCUGCGACCUUGCC	DT3	0	0.0453902	0	0	0.214029	0.129676	0.0988427	0.877988	0.192536	5.11228e-06
UUAGCUUUGAAAGGCACCCUGA	NBR1	-	BnaCnng46650D	unknown	302	UUAGCUUUGAAAGGCACCCUGA || ||||o|||||| |||| | GCCCAACCGAAGCUUUCCACGGGA-UCCUUAU	DT3	0	0.0907804	0	0	-0.523883	0.147469	0.000381588	-0.516131	0.265007	0.051461
AACGAGUUUCAUGGACUGAAC	NBR1	+	BnaA06g05780D	Cysteine proteinase RD21a	1653	AACGAGUUUCAUGGACUGAAC |||o|||o|||| o |||||| GUCGUUGUUCAGAGUAGUCGACUUGUUAUCCA	DT3	0	1.4071	0	0	0.813558	0.173733	2.82989e-06	0.667532	0.188047	0.000385506
AUUGGCUUUGAAAGGCACCCU	NBR1	-	BnaCnng46650D	unknown	303	AUUGGCUUUGAAAGGCACCCU |||||||o|||||| |||| AGCCCAACCGAAGCUUUCCACGGGAUCCUUAU	DT3	0	5.03831	0	0	-0.523883	0.147469	0.000381588	-0.516131	0.265007	0.051461
AAGAGAUUGAUCUGAACAAGGA	NBR1	+	BnaA09g04340D	ALFIN-LIKE 4	1679	AAGAGAU-UGAUCUGAACAAGGA || |o|| ||||||o| |||o|| UGGUUGUUUAGACUAGAUUGGUUUCUCAUUCC	DT3	0	0.0453902	0	0	0.0696132	0.111057	0.530774	-0.12936	0.178184	0.467846
AUUAGCUUUGAAAGGCACCCU	NBR1	-	BnaA10g09070D	Thioredoxin Y2,	522	AUUAGCUUUGAAAGGCACCCU ||||| ||| ||||| |||| CAACCAAUCG-AACGUUCCGAGGGAGGACGGU	DT3	0	0.680853	0	0	-0.732213	0.135515	6.54641e-08	-0.103664	0.183866	0.572888
CAUGGCACGCAGAUCGUUUGGA	NBR1	+	BnaA09g02120D	Chlorophyll a-b binding protein 36	998	CAUGGCACGCAGAUCGUU-UGGA ||||||| || ||o|||| | || UCUUGUACCGUUCGGCUGGCAAGAACUCGAGG	DT3	0	0.817024	0	0	-0.387713	0.138813	0.00522107	-0.530103	0.153788	0.000566886
AAGAAGAACAAUGGAAGCAUU	NBR1	+	BnaC08g47950D	unknown	526	AAGAAGAACAAUGGAAGCAUU |||||||||||o ||||| o| UCCGUUCUUCUUGUUGACUUCGCGAGACCCAC	DT3	0	0.635463	0	0	0.122189	0.549138	0.823917	0.384389	0.629371	0.541364
UUAGCUUUGAAAGGCACCCUGA	NBR1	-	BnaC03g02490D	unknown	3359	UUAGCUUUGAAAGGCACC-CUGA || |||o||||||o| || ||o| ACGAAACCGAGACUUUCUGCGGAGAUUUUUAA	DT3	0	0.817024	0	0	-0.0387772	0.139611	0.781203	-0.479268	0.253836	0.0590125
AUGGACUGAACUUGAAUGCCU	NBR1	+	BnaA09g16230D	Thioredoxin H5	791	AUGGACUGAAC-UUGAAUGCCU |||| |||||| |o|||o ||| GCCGUACCGGACUUGUAGCUUGAGGAAACGUU	DT3	0	2.63263	0	0	-0.298971	0.122372	0.0145606	-0.33629	0.231668	0.146612
UCCACAGAGAGCGUCAACAGA	NBR1	-	BnaA09g42630D	ATHB-6	1373	UCCACAGAGAGCGUCAACAGA ||||||||o|o o| |||||| GCUUAGGUGUCUUUUUUA-UUGUCUCGUAAAA	DT3	0	0.544683	0	0	0.093171	0.101387	0.358115	0.231375	0.143377	0.106582
AUUAGCUUUGAAAGGCACCCU	NBR1	-	BnaCnng46650D	unknown	303	AUUAGCUUUGAAAGGCACCCU || ||||o|||||| |||| AGCCCAACCGAAGCUUUCCACGGGAUCCUUAU	DT3	0	5.03831	0	0	-0.523883	0.147469	0.000381588	-0.516131	0.265007	0.051461
AAGGGAUGUAGCUGUUGAGCU	NBR1	-	BnaA01g14050D	NBR1 homolog	1538	AAGGGAUGUAGCUGUUGAGCU ||||||||||||||||||||| AGACUUCCCUACAUCGACAACUCGACUCUGCC	DT3	0	0.226951	0	0	1.93328	0.116753	1.38375e-61	1.58804	0.180073	1.15623e-18
GUACAUUGACAUCAAGGACAA	NBR1	-	BnaC09g21010D	ALFIN-LIKE 6	2494	GUACAUUGACAUCAAGGACAA || ||||||||| || o|||| UCAUCACGUAACUGUAAUUGUUGUUGUUGUUU	DT3	0	0.0453902	0	0	-0.192579	0.114498	0.0925801	0.0747829	0.16303	0.646446
CUACUACUGUUGAGGCCUUGG	NBR1	+	BnaC01g40190D	N-acetylglucosaminyltransferase SEC	5660	CUACUACUGUUGAGGCCUUGG |o|||||| ||||o| |||o AAAAGGUGAUGA-AACUUCACAACUCCGAAGA	DT3	0	0.0453902	0	0	0.697802	0.133841	1.8514e-07	0.0251313	0.286541	0.930111
AACGAGUUUCAUGGACUGAACU	NBR1	+	BnaA06g05780D	Cysteine proteinase RD21a	1653	AACGAGUUUCAUGGACUGAACU |||o|||o|||| o |||||| GUCGUUGUUCAGAGUAGUCGACUUGUUAUCCA	DT3	0	1.4071	0	0	0.813558	0.173733	2.82989e-06	0.667532	0.188047	0.000385506
ACGAAGACGAAGAUGAAGAUG	NBR1	-	BnaAnng36210D	Rubisco small chain F1	1064	ACGAAGACGAAGAUGAAGAUG || |||||||||| | | ||o UCAUUGGUUCUGCUUCUUCGU-UAUAUCUCUA	TT1	0	0	0	0.0907137	-1.04793	0.107607	2.06506e-22	-0.850903	0.211932	5.94492e-05
GAGAACUCAGCAUCCAGAGGG	NBR1	-	BnaA04g19440D	Heterogeneous nuclear ribonucleoprotein 1	1421	GAGAACUCAGCAUCCAGAGGG o | |||||||||| |||| | UUCAUGC-UGAGUCGUAGUUCUCACGGACUUG	TT2	0	0	0	25.4457	-0.100892	0.16939	0.55143	0.285581	0.155721	0.0666641
AUUGGCUUUGAAAGGCACCCU	NBR1	-	BnaC03g02490D	unknown	3360	AUUGGCUUUGAAAGGCACCCU ||||||o||||||o| || | GACGAAACCGAGACUUUCUGCGG-AGAUUUUU	TT2	0	0	0	17.6162	-0.0387772	0.139611	0.781203	-0.479268	0.253836	0.0590125
CCUGAGGACUUGAGAGCUUCC	NBR1	-	BnaC08g30150D	F-box/kelch-repeat protein SKIP20	43	CCUGAGGACU-UGAGAGCUUCC ||o|| |||| |||o|||o||| UUUAGGGCUGCUGAGACUUUCGGAGGACAAUG	TT2	0	0	0	14.8759	-0.0707987	0.134016	0.597302	0.189986	0.133304	0.154097
ACAACGAGUACAACUUGGAGC	NBR1	+	BnaA06g38980D	Nitrilase 2	1537	ACAACG-AGUACAACUUGGAGC ||| || |||| ||||||| o| UGGUGUAGCUUCAUAUUGAACCGUGCACGCUA	TT2	0	0	0	22.1834	0.18702	0.101756	0.0660719	-0.317639	0.133066	0.0169827
AUUGGCUUUGAAAGGCACCCU	NBR1	-	BnaA03g01940D	Trichome birefringence-like 9	5530	AUUGGCUUUGAAAGGCACCCU ||||||o||||||o| || | GACGAAACCGAGACUUUCUGCGG-AGAUUUUU	TT2	0	0	0	17.6162	0.0623435	0.139649	0.655288	-0.221688	0.240478	0.356599
GAGAACUCAGCAUCCAGAGGG	NBR1	-	BnaC04g43830D	Heterogeneous nuclear ribonucleoprotein 1	1513	GAGAACUCAGCAUCCAGAGGG o | |||||||||| |||| | UUCAUGC-UGAGUCGUAGUUCUCACGGACUUG	TT2	0	0	0	25.4457	-0.0208702	0.137535	0.879388	0.0249871	0.161305	0.876896
AUUGGCUUUGAAAGGCACCCU	NBR1	-	BnaA10g30500D	unknown	2858	AUUGGCUUUGAAAGGCACCCU ||||||o||||||o| || | GACGAAACCGAGACUUUCUGCGG-AGGUUUUU	TT2	0	0	0	17.6162	0.832073	0.492207	0.0909335	0.569964	0.588861	0.333089
AUACAUAUCUUAUUGGAGGAUG	NBR1	+	BnaA09g06820D	Beta-ureidopropionase	923	AUACAUAUCUUAUUGGAGGAUG || |||||||o || ||||||o GCACUAGGUAUAGAGAAAGCUCCUAUCCUAAG	TT3	0	0	0	0.0925627	0.237703	0.241752	0.325483	0.490205	0.192443	0.010857
GUAGAAUCCAUCGUUCACGGAU	NBR1	-	BnaA08g28040D	3-ketoacyl-CoA thiolase 1, peroxisomal	1613	GUAGAAU-CCAUCGUUCACGGAU || |||| |||||||o|||o|| AUCCAGCUUAGGGUAGCAGGUGUCUUUGACAA	TT3	0	0	0	0.0462814	0.12402	0.154676	0.422667	0.376135	0.190724	0.0485934
UUGGCUUUGAAAGGCACCCUGA	NBR1	-	BnaCnng46650D	unknown	302	UUGGCUUUGAAAGGCACCCUGA |||||||o|||||| |||| | GCCCAACCGAAGCUUUCCACGGGA-UCCUUAU	TT3	0	0	0	0.138844	-0.523883	0.147469	0.000381588	-0.516131	0.265007	0.051461
CAGAGAGCGUCAACAGACUGCU	NBR1	-	BnaC07g39070D	NBR1 homolog	3684	CAGAGAGCGUCAACAGACUGCU ||o||||| ||||||||||||| AGGUGUUUCUCGGAGUUGUCUGACGAGGUUCA	TT3	0	0	0	0.0462814	1.35674	0.133497	2.89789e-24	1.44323	0.24323	2.96335e-09
ACGAGUGCAGUAGUAGAAUCC	NBR1	-	BnaC08g14680D	unknown	1152	ACGAGUGCAGUAGUAGAAUCC ||| |||||||||||||o UAACGGCU-ACGUCAUCAUCUUGCCCUACCCU	TT3	0	0	0	0.231407	-0.318654	0.166313	0.0553668	0.340835	0.19492	0.0803613
CUGUCCAUUAGCUUUGAAAGGC	NBR1	-	BnaA05g33370D	Probable protein phosphatase 2C 33	2361	CUGUCCAUUAGCUUUGAAAGGC ||||||| ||o||||||||| | GAGAGACAGGU-AUUGAAACUUUCGGAAUUCU	TT3	0	0	0	0.0462814	0.00325517	0.125933	0.979378	0.205966	0.141003	0.144092
UCUGGUUCAACAUCAGCACCU	NBR1	-	BnaC01g16550D	NBR1 homolog	2645	UCUGGUUCAACAUCAGCACCU ||||||||||||||||||||| UCGAAGACCAAGUUGUAGUCGUGGAAAGUGAU	TT3	0	0	0	0.185125	1.42003	0.109626	2.24665e-38	0.958437	0.19616	1.02907e-06
CACCAACGUUCGACUGCACAGU	NBR1	-	BnaC03g32940D	S-adenosylmethionine decarboxylase proenzyme 3	880	CACCAACGUUCGACUGCACAGU | ||||||o|||| |||||||o AAGCGAGGUUGCGAGCUCACGUGUCGGUGUCU	TT3	0	0	0	0.601658	-0.216343	0.137581	0.115839	-0.160266	0.167278	0.338022
CAGAGAGCGUCAACAGACUGC	NBR1	-	BnaC07g39070D	NBR1 homolog	3684	CAGAGAGCGUCAACAGACUGC ||o||||| |||||||||||| AGGUGUUUCUCGGAGUUGUCUGACGAGGUUCA	TT3	0	0	0	0.0462814	1.35674	0.133497	2.89789e-24	1.44323	0.24323	2.96335e-09
UUAGGAACAACAGGCUCAACU	NBR1	-	BnaA03g46880D	NBR1 homolog	2454	UUAGGAACAACAGGCUCAACU |||||||||||||||||||| UCACAAUCCUUGUUGUCCGAGUUGCAGUGGUU	TT3	0	0	0	0.0462814	0.773141	0.11626	2.92831e-11	0.450765	0.176522	0.010662
UCCAAUAAGAUAUGUAUCGGCC	NBR1	-	BnaC07g39070D	NBR1 homolog	3028	UCCAAUAAGAUAUGUAUCGGCC |||||||||| ||||||||o|| UAGUAGGUUAUUCUUUACAUAGCUGGUCCAUU	TT3	0	0	0	0.0925627	1.35674	0.133497	2.89789e-24	1.44323	0.24323	2.96335e-09
AGGACAAAGCGACUGUCUAGCU	NBR1	-	BnaC08g11760D	NBR1 homolog	1744	AGGACAAAGCGACUGUCUAGCU || |||||||| ||||| |||| UAGUUCGUGUUUCGCCGACAGUUCGAAUCCGG	TT3	0	0	0	0.32397	1.11987	0.146466	2.07427e-14	0.662512	0.19499	0.000679641
UUGAUGCAUCCUUGAAGGGCU	NBR1	+	BnaA01g17500D	DOWNY MILDEW RESISTANCE 6	833	UUGAUGCAUCCUUGAAGGGCU ||||| |||||||| |oo||| CGGUAACUA-GUAGGAACAUUUCGACUUCUGG	TT3	0	0	0	0.185125	0.89822	0.126767	1.38466e-12	1.24413	0.16801	1.31072e-13
UCCACAGAGAGCGUCAACAGAC	NBR1	-	BnaA03g46880D	NBR1 homolog	2722	UCCACAGAGAGCGUCAACAGAC ||||||o||||| ||||||||| AUUGAGGUGUUUCUCGGAGUUGUCUGACGAGG	TT3	0	0	0	0.0925627	0.773141	0.11626	2.92831e-11	0.450765	0.176522	0.010662
UGCAGAUGAGGAACCGCCACC	NBR1	-	BnaA01g04130D	unknown	9400	UGCAGAUGAGGAACCGCCACC |||||||| ||| ||o| || GACCACGUCUACACCUCGGUGUUGAUAGGGGU	TT3	0	0	0	0.694221	0.0973083	0.216156	0.652583	0.119975	0.262499	0.647636
CUGCUCCAAGUUGUACUCGUU	NBR1	-	BnaC07g36330D	LRR-RLK BAM3	2673	CUGCUCC-AAGUUGUACUCGUU ||o|||| |||o||||| |o|o CAUGAUGAGGUUUCGACAUGUGUAGCGAGAAG	TT3	0	0	0	0.370251	-0.325911	0.234041	0.163759	-0.337521	0.282096	0.231512
CAGUAGUAGAAUCCAUCGUUCA	NBR1	-	BnaC04g33980D	WAT1-related protein At4g15540	1604	CAGUAGUAGAAUCCAUCGUUCA ||||| ||||||||| |o||| UAGUGUCAU-AUCUUAGGUUUCGAGUUAUAGU	TT3	0	0	0	0.370251	0.444705	0.115836	0.000123493	1.18605	0.174512	1.07283e-11
UGCCCGUCGUGUAUGUCACUC	NBR1	+	BnaA01g04910D	Aspartate aminotransferase	2379	UGCCCGUCGUGUAUGUCACUC || |||||o||| |o|||||| GUGAACAGGCAGUACA-AUAGUGAGACGGUGC	TT3	0	0	0	0.277688	0.409437	0.13369	0.00219443	0.781742	0.209697	0.000193039
AGAGAGCGUCAACAGACUGCU	NBR1	-	BnaA03g46880D	NBR1 homolog	2717	AGAGAGCGUCAACAGACUGCU |o||||| ||||||||||||| GGUGUUUCUCGGAGUUGUCUGACGAGGUUCAA	TT3	0	0	0	0.138844	0.773141	0.11626	2.92831e-11	0.450765	0.176522	0.010662
GUAGAAUCCAUCGUUCACGGAU	NBR1	-	BnaC08g00920D	3-ketoacyl-CoA thiolase 2, peroxisomal	1494	GUAGAAU-CCAUCGUUCACGGAU || |||| |||||||o|||o|| AUCCAGCUUAGGGUAGCAGGUGUCUUUGACAA	TT3	0	0	0	0.0462814	0.195855	0.183885	0.286832	0.656996	0.189904	0.00054093
UCCACAGAGAGCGUCAACAGAC	NBR1	-	BnaC07g39070D	NBR1 homolog	3688	UCCACAGAGAGCGUCAACAGAC ||||||o||||| ||||||||| AUUGAGGUGUUUCUCGGAGUUGUCUGACGAGG	TT3	0	0	0	0.0925627	1.35674	0.133497	2.89789e-24	1.44323	0.24323	2.96335e-09
UCACGUCAAGCUCACUGUUGA	NBR1	-	BnaA01g14050D	NBR1 homolog	2144	UCACGUCAAGCUCACUGUUGA ||||||||||||||||||||| UGAAAGUGCAGUUCGAGUGACAACUAUCCGUG	TT3	0	0	0	0.138844	1.93328	0.116753	1.38375e-61	1.58804	0.180073	1.15623e-18
UUAGGAACAACAGGCUCAACU	NBR1	-	BnaA01g14050D	NBR1 homolog	2590	UUAGGAACAACAGGCUCAACU ||||||||||||||||||||| UCACAAUCCUUGUUGUCCGAGUUGAAGUGGUU	TT3	0	0	0	0.0925627	1.93328	0.116753	1.38375e-61	1.58804	0.180073	1.15623e-18
UCCACAGAGAGCGUCAACAGA	NBR1	-	BnaA03g46880D	NBR1 homolog	2722	UCCACAGAGAGCGUCAACAGA ||||||o||||| |||||||| AUUGAGGUGUUUCUCGGAGUUGUCUGACGAGG	TT3	0	0	0	0.0925627	0.773141	0.11626	2.92831e-11	0.450765	0.176522	0.010662
ACCACCGAUCCAAACGAUCUG	NBR1	-	BnaA05g35060D	Beta-glucosidase 33	2311	ACCACCGAUCCAAACGAUCUG | | |||||||||||o|||oo AGUCUCG-GGCUAGGUUUGUUAGGUUGGGCUA	TT3	0	0	0	0.138844	0.185256	0.284795	0.515376	-0.124182	0.32958	0.706331
CAUCGGAAUGUUUGAUCCCGA	NBR1	-	BnaA01g14050D	NBR1 homolog	2546	CAUCGGAAUGUUUGAUCCCGA ||||||||||||||||||||| GAAAGUAGCCUUACAAACUAGGGCUUCUUCGA	TT3	0	0	0	0.138844	1.93328	0.116753	1.38375e-61	1.58804	0.180073	1.15623e-18
AGGACAAAGCGACUGUCUAGCU	NBR1	-	BnaC07g39070D	NBR1 homolog	2576	AGGACAAAGCGACUGUCUAGCU || |||||||||||||| || | UAGUUCGUGUUUCGCUGACAGCUCAAAUCAGG	TT3	0	0	0	0.32397	1.35674	0.133497	2.89789e-24	1.44323	0.24323	2.96335e-09
CAGAGAGCGUCAACAGACUGCU	NBR1	-	BnaA03g46880D	NBR1 homolog	2718	CAGAGAGCGUCAACAGACUGCU ||o||||| ||||||||||||| AGGUGUUUCUCGGAGUUGUCUGACGAGGUUCA	TT3	0	0	0	0.0462814	0.773141	0.11626	2.92831e-11	0.450765	0.176522	0.010662
CAUCGGAAUGUUUGAUCCCGA	NBR1	-	BnaC01g16550D	NBR1 homolog	2673	CAUCGGAAUGUUUGAUCCCGA ||||||||||||||||||||| GAAAGUAGCCUUACAAACUAGGGCUUCUUCGA	TT3	0	0	0	0.138844	1.42003	0.109626	2.24665e-38	0.958437	0.19616	1.02907e-06
AGGACUUGAGAGCUUCCCGAG	NBR1	-	BnaC07g47570D	Auxin-responsive protein SAUR23	26	AGGACUUGAGAGCUUCCCGAG ||o|| |||||o||| | ||| GACGUCUUGCACUCUUGAACGACUCGUAUCUC	TT3	0	0	0	0.925627	0.626209	0.183109	0.000626522	-0.164528	0.330674	0.618799
UUAGGAACAACAGGCUCAACU	NBR1	-	BnaC01g16550D	NBR1 homolog	2717	UUAGGAACAACAGGCUCAACU ||||||||||||||||||||| UCACAAUCCUUGUUGUCCGAGUUGAAGUGGUU	TT3	0	0	0	0.0462814	1.42003	0.109626	2.24665e-38	0.958437	0.19616	1.02907e-06
UUAGGAACAACAGGCUCAACU	NBR1	-	BnaC03g43120D	Auxin-responsive protein IAA2	733	UUAGGAACAACAGGC-UCAACU ||||o| |||||o|| |||||| ACGCAAUCUUCGUUGUUCGCAGUUGAUGUUUC	TT3	0	0	0	0.0462814	0.123211	0.136186	0.365612	-1.90225	0.179877	3.88041e-26
UAACACUGUUGUGCCUAACACU	NBR1	+	BnaC01g03280D	NLP2	3196	UAACACUGUUGUGCCUAACACU ||||| |||| || |o|||||o AAGGAUUGUCACAA-ACAGGUUGUGGUUUCCU	TT3	0	0	0	0.138844	-0.322031	0.198498	0.104732	0.202914	0.253972	0.424312
UUGAGAUUCGUUGGAUUUGGA	NBR1	-	BnaA01g14050D	NBR1 homolog	1200	UUGAGAUUCGUUGGAUUUGGA ||||||||||||||||||||| GGACAACUCUAAGCAACCUAAACCUAAACCUC	TT3	0	0	0	0.0925627	1.93328	0.116753	1.38375e-61	1.58804	0.180073	1.15623e-18
UCCAAUAAGAUAUGUAUCGGCC	NBR1	-	BnaA01g14050D	NBR1 homolog	2195	UCCAAUAAGAUAUGUAUCGGCC |||||||||||||||||||||| UAGGAGGUUAUUCUAUACAUAGCCGGUCCACU	TT3	0	0	0	0.370251	1.93328	0.116753	1.38375e-61	1.58804	0.180073	1.15623e-18
CUGCUCCAAGUUGUACUCGUU	NBR1	-	BnaA01g14050D	NBR1 homolog	2849	CUGCUCCAAGUUGUACUCGUU ||||||||||||||||||||| GUCUGACGAGGUUCAACAUGAGCAACAGGGAG	TT3	0	0	0	0.0462814	1.93328	0.116753	1.38375e-61	1.58804	0.180073	1.15623e-18
CCACUGCACUCGUCGUCAAGG	NBR1	+	BnaC05g04590D	Oxygen-evolving enhancer protein 2	981	CCACUGCACUCGUCGUCAAGG |||||||| | || |||||o| CAACGGUGACGU-AACAACAGUUUCGGAGGGA	TT3	0	0	0	14.0233	-0.308008	0.117208	0.00859179	-0.122281	0.135851	0.368062
CAUGGACUGAACUUGAAUGCC	NBR1	+	BnaC07g43040D	CBL-K6	1633	CAUGGACUGAA-CUUGAAUGCC ||o|o|||||| ||||||| | CUUAGUGCUUGACUUAGAACUUAGGUUGUUAU	TT3	0	0	0	0.0462814	-1.28836	0.136229	3.16135e-21	-0.648542	0.186322	0.000500008
AGGCGGAUGAACUCCCACUGCU	NBR1	-	BnaA09g56240D	Serine/arginine-rich splicing factor SR45	2851	AGGCGGAUGAACUCCCACUGCU |||||| ||| || | |||||| CUCCUCCGCC-ACUCGACGAUGACGACGACAA	TT3	0	0	0	0.185125	0.341131	0.155593	0.0283466	-0.324546	0.177025	0.0667523
UUAGGAACAACAGGCUCAACU	NBR1	-	BnaC07g39070D	NBR1 homolog	3429	UUAGGAACAACAGGCUCAACU |||||||||||||||||||| UCACAAUCCUUGUUGUCCGAGUUGCAGUGGUU	TT3	0	0	0	0.0462814	1.35674	0.133497	2.89789e-24	1.44323	0.24323	2.96335e-09
CUUUAGACUUGAAUCUAGGCCC	NBR1	-	BnaA10g00700D	3-ketoacyl-CoA synthase 1	1480	CU-UUAGACUUGAAUCUAGGCCC || ||| ||||||| |o||o||| CGUGACAAUGUGAACUUUGGUCUGGGUUUGCG	TT3	0	0	0	0.231407	-1.77686	0.129833	1.23495e-42	-1.42764	0.189824	5.44161e-14
ACAGCUUGAUCUGGACAUGGC	NBR1	+	BnaC09g45610D	CBS domain-containing protein CBSX3	1733	ACAGCUUG-AUCUGGACAUGGC |||||||| |||| ||| |oo| UAGUGUCGAACGUAGAACUGGAUUGUAGUCUA	TT3	0	0	0	0.0925627	0.0153525	0.109344	0.88834	0.611006	0.135845	6.86565e-06
UUUGAAAGGCACCCUGAAGCGC	NBR1	-	BnaC03g44440D	Probable E3 ubiquitin-protein ligase XERICO	299	UUUGAAAGGCACCCUGAAGCGC ||o|| |||||| ||||| |o| CUUAAAGCUGUCCGUGUGACUU-GUGAGCGAC	TT3	0	0	0	0.0925627	-0.853654	0.533259	0.109416	0.43653	0.537329	0.416559
UCCACAGAGAGCGUCAACAGA	NBR1	-	BnaC08g11760D	NBR1 homolog	2781	UCCACAGAGAGCGUCAACAGA ||||||o|||||o|||||||| AUUGAGGUGUUUCUCGUAGUUGUCUGACGAGG	TT3	0	0	0	0.0925627	1.11987	0.146466	2.07427e-14	0.662512	0.19499	0.000679641
AGAGAGCGUCAACAGACUGCU	NBR1	-	BnaC07g39070D	NBR1 homolog	3683	AGAGAGCGUCAACAGACUGCU |o||||| ||||||||||||| GGUGUUUCUCGGAGUUGUCUGACGAGGUUCAA	TT3	0	0	0	0.138844	1.35674	0.133497	2.89789e-24	1.44323	0.24323	2.96335e-09
ACAGCUUGAUCUUGACAUGGC	NBR1	+	BnaA10g21510D	CBS domain-containing protein CBSX3	882	ACAGCUUG-AUCUUGACAUGGC |||||||| |||||||| |oo| UAGUGUCGAACGUAGAACUGGAUUGUAGUCUA	TT3	0	0	0	0.0925627	0.260891	0.108728	0.016418	0.730659	0.172426	2.2599e-05
UGAUGUUAUGAUGGCUGUGCC	NBR1	+	BnaA01g34100D	50S ribosomal protein L2,	736	UGAUGUUAUG-AUGGCUGUGCC o ||o||||| |||||o||||| UAAAGAUAUAAUACAUACCGGCACGGAUUCCC	TT3	0	0	0	0.138844	-0.954383	0.223528	1.95794e-05	-0.638134	0.279835	0.0225842
CCACAGAGAGCGUCAACAGAC	NBR1	-	BnaC01g16550D	NBR1 homolog	2993	CCACAGAGAGCGUCAACAGAC ||||||||||||||||||||| UUGAGGUGUCUCUCGCAGUUGUCUGACGAGGU	TT3	0	0	0	0.185125	1.42003	0.109626	2.24665e-38	0.958437	0.19616	1.02907e-06
GUCCAUUAGCUUUGAAAGGCAC	NBR1	-	BnaA10g13100D	L-type lectin-domain containing receptor kinase I.7	373	GUCCAUUAGCUUUGAAAGGCAC |||||| || ||||||o|| | CUUCGAGGUAACCGCAACUUUUCGGGCUUCUU	TT3	0	0	0	0.0925627	1.29551	0.464279	0.00526477	0.396832	0.387759	0.30612
UUCACCAGCGGAAGGAACUUC	NBR1	-	BnaC09g44810D	NADH-DH [ubiquinone] iron-sulfur protein 7	1442	UUCACCAGCGGAAGGAACUUC |o|||||| | |||o|| |o| AACAAGGUGGUCACGUUCUUU-AGGAACGCGG	TT3	0	0	0	6.43311	-0.569324	0.148864	0.000131065	-0.0276517	0.139207	0.842546
AAGGAUGUAUCUAAGAAGACC	NBR1	+	BnaA01g29510D	Phosphoinositide phosphatase SAC2	4811	AAGGAUGUAUCUAAGAAGACC ||o|||o||||o|| |||| | AGAGUUUCUAUAUAGGUUGUUCUAGAUUCAAU	TT3	0	0	0	0.0462814	-0.702235	0.166656	2.51232e-05	-0.485587	0.21878	0.0264514
UAGAAUCCAUCGUUCACGGAU	NBR1	-	BnaCnng36390D	ERF106	851	UAGAAUCCAUCGUUCACGGAU || ||| ||||o|||||o||| UACAAU-UUACGUAGUAAGUGUCUAGUGAACU	TT3	0	0	0	0.138844	0.313718	0.153389	0.0408309	-0.66841	0.189887	0.000431467
CUACUACUGUUGAGGCCUUGG	NBR1	+	BnaA04g26770D	Transcription factor bHLH70	901	CUACUACUGUUGAGGCCUUGG || |||||o|||| |||| || CGAGGAGGAUGAUAACUGCGGA-CCAGAGGGA	TT3	0	0	0	0.185125	0.765009	0.613432	0.212362	0.449095	0.602412	0.455972
UACAUAUCUUAUUGGAGGAUG	NBR1	+	BnaC04g36680D	F-box/kelch-repeat protein At1g64840	1066	UACAUAUCUUAUUGGAGGAUG | ||||| |||| |o ||||| GGUGAGGUAUA-AAUAUCUGCCUACAAGGUGA	TT3	0	0	0	0.138844	NA	NA	NA	NA	NA	NA
UUAGGAACAACAGGCUCAACU	NBR1	-	BnaC01g13810D	Mitochondrial pyruvate carrier 4	1196	UUAGGAACAACAGGCUCAACU || | |||||||||||| ||| AAGAAACCGUUGUUGUCCGAGGUGAAGUCUAC	TT3	0	0	0	0.138844	-0.309123	0.149868	0.0391478	0.253315	0.2301	0.270943
CUUUAGACUUGAAUCUAGGCCC	NBR1	-	BnaC05g00780D	3-ketoacyl-CoA synthase 1	913	CU-UUAGACUUGAAUCUAGGCCC || ||| ||||||| |o||o||| CGUGACAAUGUGAACUUUGGUCUGGGUUUGCG	TT3	0	0	0	0.231407	-1.3861	0.151229	4.92816e-20	-1.31035	0.23321	1.92358e-08
UCCACAGAGAGCGUCAACAGA	NBR1	-	BnaA01g14050D	NBR1 homolog	2870	UCCACAGAGAGCGUCAACAGA ||||||||||||||||||||| AUUGAGGUGUCUCUCGCAGUUGUCUGACGAGG	TT3	0	0	0	0.138844	1.93328	0.116753	1.38375e-61	1.58804	0.180073	1.15623e-18
UGAUGUUAUGAUGGCUGUGCC	NBR1	+	BnaC09g16640D	50S ribosomal protein L2,	736	UGAUGUUAUG-AUGGCUGUGCC o ||o||||| |||||o||||| UAAAGAUAUAAUACAUACCGGCACGGAUUCCC	TT3	0	0	0	0.138844	-1.08427	0.228647	2.11522e-06	-0.766065	0.285344	0.00725925
AUGGACAGCUUGAUCUGGACA	NBR1	+	BnaC09g37830D	unknown	518	AUGGACAG-CUUGAUCUGGACA |||o|||| ||||| |||| || GCUUACUUGUCAGAACUUGACCAGUUAUAGCU	TT3	0	0	0	0.0462814	0.169782	0.122723	0.166527	0.973839	0.149144	6.59743e-11
CAGAGAGCGUCAACAGACUGC	NBR1	-	BnaA03g46880D	NBR1 homolog	2718	CAGAGAGCGUCAACAGACUGC ||o||||| |||||||||||| AGGUGUUUCUCGGAGUUGUCUGACGAGGUUCA	TT3	0	0	0	0.0462814	0.773141	0.11626	2.92831e-11	0.450765	0.176522	0.010662
AAGAGGUCGUUGUCAUCAACA	NBR1	-	BnaA05g25510D	Eukaryotic initiation factor 4A-1	1829	AAGAGGUC-GUUGUCAUCAACA |||||o|| ||o|| ||||||| CGGUUCUCUAGUCAGCACUAGUUGUGUGCUCU	TT3	0	0	0	0.0462814	0.0875265	0.116181	0.451233	0.0935869	0.132852	0.481156
AAACACUAAUCGAGGAUUUGGA	NBR1	-	BnaC02g10220D	Ras-related protein RABA2d	402	AAACACUAAUCGAGGAUUUGGA |||||o||| | |||o||||| UUAAGUUGUGGUUACCACCUGAACCUAAGGUU	TT3	0	0	0	0.0925627	-1.19246	0.172235	4.40762e-12	-1.87324	0.201393	1.38599e-20
AACGAGUUUCAUGGACUGAAC	NBR1	+	BnaA03g10910D	Probable pyruvate kinase, cytosolic isozyme	492	AACGAGUUUCAUGGACUGAAC ||| |||||| ||o |||||| AGGAUUG-UCAAAGGACUGGACUUGGUUCAGG	TT3	0	0	0	0.0462814	1.18813	0.162843	2.96012e-13	0.705937	0.211446	0.000841949
GAGAGGUCGUUGUCAUCAACA	NBR1	-	BnaA05g25510D	Eukaryotic initiation factor 4A-1	1829	GAGAGGUC-GUUGUCAUCAACA o||||o|| ||o|| ||||||| CGGUUCUCUAGUCAGCACUAGUUGUGUGCUCU	TT3	0	0	0	0.0462814	0.0875265	0.116181	0.451233	0.0935869	0.132852	0.481156
UCCACAGAGAGCGUCAACAGAC	NBR1	-	BnaA01g14050D	NBR1 homolog	2870	UCCACAGAGAGCGUCAACAGAC |||||||||||||||||||||| AUUGAGGUGUCUCUCGCAGUUGUCUGACGAGG	TT3	0	0	0	0.138844	1.93328	0.116753	1.38375e-61	1.58804	0.180073	1.15623e-18
UGCCCGUCGUGUAUGUCACUC	NBR1	+	BnaC01g06460D	Aspartate aminotransferase	2966	UGCCCGUCGUGUAUGUCACUC || |||||o||| |o|||||| GUGAACAGGCAGUACA-AUAGUGAGACGGUGC	TT3	0	0	0	0.277688	0.333596	0.123708	0.00700419	0.339639	0.194311	0.0804789
UGCAGAUGAGGAACCGCCACC	NBR1	-	BnaC01g05590D	unknown	9565	UGCAGAUGAGGAACCGCCACC |||||||| ||||||o| || GACCACGUCUACACCUUGGUGUUGAUAGGGGU	TT3	0	0	0	0.694221	-0.142352	0.207848	0.493417	0.0386366	0.22255	0.862173
UUAGCUUUGAAAGGCACCCUG	NBR1	-	BnaA10g16590D	Myb family transcription factor APL	103	UUAGCUUUGAAAGGCACCCUG |||| |||o||| ||| |||| UUAGAAUCAAAAUUUUACGUCGGACGAAGAGA	TT3	0	0	0	0.0462814	0.539108	0.180421	0.00280755	0.305579	0.275103	0.266663
AAGAAUGACGUCGAGAUAACC	NBR1	+	BnaA06g06600D	AP-1 complex subunit mu-2	101	AAGAAUGACGUCGAGAUAACC |||||||| |o ||||| | | UCUCUUCUUACU-CGACUCUAGUAGUAGUACU	TT3	0	0	0	0.370251	0.209463	0.128083	0.101971	-0.00272584	0.150292	0.98553
UCCAAUAAGAUAUGUAUCGGCC	NBR1	-	BnaC05g33790D	Cyclin-dependent kinase inhibitor 6	497	UCCAAUAAGAUAUGUAUCGGCC ||| |||||| |||o |||o|| AUCGAGGCUAUUCU-UACGAAGCUGGAGGAGU	TT3	0	0	0	0.138844	-0.0638868	0.158018	0.685991	0.450072	0.218118	0.0390719
UCCAAUAAGAUAUGUAUCGGCC	NBR1	-	BnaC08g11760D	NBR1 homolog	2128	UCCAAUAAGAUAUGUAUCGGCC |||||||||| ||||||||o|| UAGGAGGUUAUUCUUUACAUAGCUGGUCCAUU	TT3	0	0	0	0.370251	1.11987	0.146466	2.07427e-14	0.662512	0.19499	0.000679641
UUAGGAACAACAGGCUCAACU	NBR1	-	BnaC03g43130D	Auxin-responsive protein IAA2	2944	UUAGGAACAACAGGC-UCAACU ||||o| |||||o|| |||||| ACGCAAUCUUCGUUGUUCGCAGUUGAUGUUUC	TT3	0	0	0	0.0462814	0.648347	0.228759	0.00459408	-1.5933	0.209573	2.90194e-14
AACGAGUUUCAUGGACUGAACU	NBR1	+	BnaC03g13590D	Probable pyruvate kinase, cytosolic isozyme	1807	AACGAGUUUCAUGGACUGAACU ||| |||||| ||o ||||||o AGGAUUG-UCAAAGGACUGGACUUGGUUCAGG	TT3	0	0	0	0.0462814	1.0707	0.140767	2.82189e-14	0.285574	0.238631	0.231418
AGGACUUGAGAGCUUCCCGAGC	NBR1	-	BnaC07g47570D	Auxin-responsive protein SAUR23	26	AGGACUUGAGAGCUUCCCGAGC ||o|| |||||o||| | |||| GACGUCUUGCACUCUUGAACGACUCGUAUCUC	TT3	0	0	0	0.925627	0.626209	0.183109	0.000626522	-0.164528	0.330674	0.618799
CAACUUGGAGCAGUCUGUUGAC	NBR1	+	BnaC07g32720D	unknown	1031	CAACUUGGAGCAGUCUGUUGAC |||||||o||| ||| || || UCUGGUUGAACUUCGAGAGAGAA-UGUGUGUU	TT3	0	0	0	0.231407	0.0280142	0.107574	0.794542	0.00214536	0.147469	0.988393
CUGCUCCAAGUUGUACUCGUU	NBR1	-	BnaA07g06830D	unknown	1260	CUGCUCCAAGUUGUACUCGUU |||||| ||||||o |||oo| AUACGACGAGUUUCAACGCGAGUGAGACGGUA	TT3	0	0	0	0.0925627	0.0951876	0.151863	0.530792	0.265384	0.154391	0.0856315
CUGCUCCAAGUUGUACUCGUU	NBR1	-	BnaC01g16550D	NBR1 homolog	2973	CUGCUCCAAGUUGUACUCGUU ||||||||||||||||||||| GUCUGACGAGGUUCAACAUGAGCAACAGGGAG	TT3	0	0	0	0.0462814	1.42003	0.109626	2.24665e-38	0.958437	0.19616	1.02907e-06
CCUGAGGACUUGAGAGCUUCC	NBR1	-	BnaA01g14050D	NBR1 homolog	971	CCUGAGGACUUGAGAGCUUCC ||||||||||||||||||||| GAAAGGACUCCUGAACUCUCGAAGGGAUCGAA	TT3	0	0	0	0.0462814	1.93328	0.116753	1.38375e-61	1.58804	0.180073	1.15623e-18
UCACGUCAAGCUCACUGUUGA	NBR1	-	BnaC01g16550D	NBR1 homolog	2269	UCACGUCAAGCUCACUGUUGA ||||||||||||||||||||| UGAAAGUGCAGUUCGAGUGACAACUAUCCGUG	TT3	0	0	0	0.138844	1.42003	0.109626	2.24665e-38	0.958437	0.19616	1.02907e-06
AACAAGAGGCUGCUGAAGAAG	NBR1	+	BnaA03g19060D	NRT1/ PTR FAMILY 5.1	5994	AACAAGAGGCUGCUGAAGAAG | |||||o|||o | |||||| ACAGUGGUUCUUCGAUAAGUUCUUCAAGGGUU	TT3	0	0	0	0.694221	-0.0288913	0.149798	0.847062	0.0985818	0.204467	0.629707
CACCAACGUUCGACUGCACAGU	NBR1	-	BnaA09g38220D	Methylenetetrahydrofolate reductase 1	2677	CACCAACGUUCGACUGCACAGU |||||||||| || |o| |||| CGAAGUGGUUGCAAACU-AUGGGUCAAGGGAC	TT3	0	0	0	0.138844	-0.0968622	0.13292	0.46617	-0.644001	0.170029	0.000152113
UCUGGUUCAACAUCAGCACCU	NBR1	-	BnaA01g14050D	NBR1 homolog	2518	UCUGGUUCAACAUCAGCACCU ||||||||||||||||||||| UCGAAGACCAAGUUGUAGUCGUGGAAAGUGAU	TT3	0	0	0	0.185125	1.93328	0.116753	1.38375e-61	1.58804	0.180073	1.15623e-18
UUGGCUUUGAAAGGCACCCUGA	NBR1	-	BnaA03g01940D	Trichome birefringence-like 9	5529	UUGGCUUUGAAAGGCACC-CUGA ||||||o||||||o| || ||o| ACGAAACCGAGACUUUCUGCGGAGAUUUUUAA	TT3	0	0	0	0.370251	0.0623435	0.139649	0.655288	-0.221688	0.240478	0.356599
CCAAUAAGAUAUGUAUCGGCC	NBR1	-	BnaCnng06320D	unknown	890	CCAAUAAGAUAUGUAUCGGCC |||| || |||||o|| |o|| GAUAGGUU-UUGUAUACGUAUCUGGAGGGGCU	TT3	0	0	0	0.0925627	0.270852	0.267755	0.311746	0.843797	0.177023	1.87366e-06
UGAUGUUAUGAUGGCUGUGCC	NBR1	+	BnaA06g19320D	50S ribosomal protein L2	858	UGAUGUUAUG-AUGGCUGUGCC o ||o||||| |||||o||||| UAAAGAUAUAAUACAUACCGGCACGGAUUCCC	TT3	0	0	0	0.138844	-1.20968	0.218041	2.89049e-08	-0.79047	0.264726	0.00282664
UAGAAUCCAUCGUUCACGGAUU	NBR1	-	BnaCnng36390D	ERF106	851	UAGAAUCCAUCGUUCACGGAUU || ||| ||||o|||||o|||o UACAAU-UUACGUAGUAAGUGUCUAGUGAACU	TT3	0	0	0	0.138844	0.313718	0.153389	0.0408309	-0.66841	0.189887	0.000431467
AGGACAAAGCGACUGUCUAGCU	NBR1	-	BnaA03g46880D	NBR1 homolog	1603	AGGACAAAGCGACUGUCUAGCU || |||||||||||||| || | UAGUUCGUGUUUCGCUGACAGCUCAAAUCAGG	TT3	0	0	0	0.32397	0.773141	0.11626	2.92831e-11	0.450765	0.176522	0.010662
CUGAGGGACAACGAGUACAACU	NBR1	+	BnaA05g17450D	UV-B-induced protein At3g17800	1611	CUGAG-GGACAACGAGUACAACU ||||| |o|||||o|o||||| | CAUGACUCUCUUGUUGUUUAUGUUCAACCAGG	TT3	0	0	0	0.0462814	0.0602509	0.122741	0.623512	-0.117795	0.1315	0.370372
CAGAGAGCGUCAACAGACUGC	NBR1	-	BnaC08g11760D	NBR1 homolog	2777	CAGAGAGCGUCAACAGACUGC ||o|||||o|||||||||||| AGGUGUUUCUCGUAGUUGUCUGACGAGGUUCA	TT3	0	0	0	0.509095	1.11987	0.146466	2.07427e-14	0.662512	0.19499	0.000679641
CAGAGAGCGUCAACAGACUGCU	NBR1	-	BnaA01g14050D	NBR1 homolog	2866	CAGAGAGCGUCAACAGACUGCU |||||||||||||||||||||| AGGUGUCUCUCGCAGUUGUCUGACGAGGUUCA	TT3	0	0	0	1.2496	1.93328	0.116753	1.38375e-61	1.58804	0.180073	1.15623e-18
AACGAGUUUCAUGGACUGAAC	NBR1	+	BnaC03g13590D	Probable pyruvate kinase, cytosolic isozyme	1807	AACGAGUUUCAUGGACUGAAC ||| |||||| ||o |||||| AGGAUUG-UCAAAGGACUGGACUUGGUUCAGG	TT3	0	0	0	0.0462814	1.0707	0.140767	2.82189e-14	0.285574	0.238631	0.231418
AGAGAGCGUCAACAGACUGCU	NBR1	-	BnaC01g16550D	NBR1 homolog	2989	AGAGAGCGUCAACAGACUGCU ||||||||||||||||||||| GGUGUCUCUCGCAGUUGUCUGACGAGGUUCAA	TT3	0	0	0	0.138844	1.42003	0.109626	2.24665e-38	0.958437	0.19616	1.02907e-06
ACAGCUUGAUCUUGACAUGGC	NBR1	+	BnaC09g45610D	CBS domain-containing protein CBSX3,	1733	ACAGCUUG-AUCUUGACAUGGC |||||||| |||||||| |oo| UAGUGUCGAACGUAGAACUGGAUUGUAGUCUA	TT3	0	0	0	0.0925627	0.0153525	0.109344	0.88834	0.611006	0.135845	6.86565e-06
CCCAGUUAUUGGAAGAACGCC	NBR1	-	BnaA03g53450D	Probable serine/threonine-protein kinase Cx32	2240	CCCAGUUAUUGGAAGAACGCC || |o||| |||||||||| | GGCCGGCUUAAUUACCUUCUUGCCGGACCCUG	TT3	0	0	0	0.0462814	0.648337	0.113571	1.13876e-08	0.104131	0.185298	0.574139
UCCAAUAAGAUAUGUAUCGGCC	NBR1	-	BnaC01g16550D	NBR1 homolog	2320	UCCAAUAAGAUAUGUAUCGGCC |||||||||| ||||||||o|| UAGGAGGUUAUUCUUUACAUAGCUGGUCCACU	TT3	0	0	0	0.370251	1.42003	0.109626	2.24665e-38	0.958437	0.19616	1.02907e-06
CAGAGAGCGUCAACAGACUGCU	NBR1	-	BnaC08g11760D	NBR1 homolog	2777	CAGAGAGCGUCAACAGACUGCU ||o|||||o||||||||||||| AGGUGUUUCUCGUAGUUGUCUGACGAGGUUCA	TT3	0	0	0	0.509095	1.11987	0.146466	2.07427e-14	0.662512	0.19499	0.000679641
AGAAUCCAUCGUUCACGGAUU	NBR1	-	BnaA03g15990D	Probable protein phosphatase 2C 28	255	AGAAUCCAUCGUUCACGGAUU |o||| ||||o|||| | ||o AAGGUUUUA-GUAGUAAGUACAUAGAUAGAUA	TT3	0	0	0	0.231407	NA	NA	NA	NA	NA	NA
CAGAGAGCGUCAACAGACUGC	NBR1	-	BnaA01g14050D	NBR1 homolog	2866	CAGAGAGCGUCAACAGACUGC ||||||||||||||||||||| AGGUGUCUCUCGCAGUUGUCUGACGAGGUUCA	TT3	0	0	0	1.2496	1.93328	0.116753	1.38375e-61	1.58804	0.180073	1.15623e-18
UCUGGUUCAACAUCAGCACCU	NBR1	-	BnaA06g22550D	Probable inactive purple acid phosphatase 29	3508	UCUGGUUCAACAUCAGCACCU ||| |||||| ||||||| || GGGAAGAACAAGUU-UAGUCGUUGAUGUUGAG	TT3	0	0	0	0.138844	0.764225	0.40628	0.0599676	0.242533	0.337668	0.472598
UCCACAGAGAGCGUCAACAGAC	NBR1	-	BnaC08g11760D	NBR1 homolog	2781	UCCACAGAGAGCGUCAACAGAC ||||||o|||||o||||||||| AUUGAGGUGUUUCUCGUAGUUGUCUGACGAGG	TT3	0	0	0	0.0925627	1.11987	0.146466	2.07427e-14	0.662512	0.19499	0.000679641
UCCAAUAAGAUAUGUAUCGGCC	NBR1	-	BnaA03g46880D	NBR1 homolog	2055	UCCAAUAAGAUAUGUAUCGGCC |||||||||| ||||||||o|| UAGUAGGUUAUUCUUUACAUAGCUGGUCCAUU	TT3	0	0	0	0.138844	0.773141	0.11626	2.92831e-11	0.450765	0.176522	0.010662
UCCACAGAGAGCGUCAACAGA	NBR1	-	BnaC07g39070D	NBR1 homolog	3688	UCCACAGAGAGCGUCAACAGA ||||||o||||| |||||||| AUUGAGGUGUUUCUCGGAGUUGUCUGACGAGG	TT3	0	0	0	0.0925627	1.35674	0.133497	2.89789e-24	1.44323	0.24323	2.96335e-09
1 sRNA seq / DEseq data
2 PAREseq / PAREsnip data
3 RNAseq / Deseq data
4 "NBR1" stands for a small gene family predicted to encode a homolog of NBR1 (BnaA01g14050D, BnaA03g46880D, BnaC07g39070D, BnaC01g16550D, BnaC08g11760D)
lfcSE = standard error of the estimated log2 FC
