# Supplementary material for: Turnip mosaic virus in oilseed rape activates networks of sRNA-mediated interactions between viral and host genomes
Source: Commun Biol. 2020 Nov 23;3:702. doi: 10.1038/s42003-020-01425-y (PMC7683744; doi:10.1038/s42003-020-01425-y)
Supplement: Supplementary file 15 — Supplementary Data 13 [file 42003_2020_1425_MOESM15_ESM.xlsx]

## Sheet: Sheet1
Supplementary Data 13: Examples of trans-acting vasiRNAs
										DE mRNA
Origin	vasiRNA	Target gene ID	Predicted gene function	Cleavage position	Cleavage found in PAREseq replicates	Fragment signatures (rpm)				Drakkar			Tanto
						DM	DT	TM	TT	log2 FC	lfcSE	p-value	log2 FC	lfcSE	p-value
CABBP1	TGAAGATCTGTGAACCAGCCT	BnaC04g10780D	CABBP1	406	DT2 DT3 TT2 TT3	0	34.9838	0	43.9524	-0.123121	0.120117	0.305361	0.391143	0.182851	0.0324249
	TAAGATGCTCTGAGCGTGGACC	BnaA09g26570D	CABBP1	534	DT2 DT3 TT2 TT3	0	16.1272	0	32.9895	-0.247702	0.132948	0.0624402	0.262268	0.194018	0.17645
	CTGAAGATCTGTGAACCAGCC	BnaA05g09410D	CABBP1	407	DT1 DT3 TT3	0	84.415	0	6.15542	-0.118156	0.122026	0.332901	1.16418	0.194874	2.31478e-09
NBR1	TCACGTCAAGCTCACTGTTGA	BnaA10g12850D	ADF3	828	DT2 DT3 TT2 TT3	0	9.15352	0	30.4249	-0.820234	0.116292	1.74806e-12	-0.671331	0.204235	0.00101241
	TTCACGTCAAGCTCACTGTTGA	BnaC09g35260D	ADF3	8174	DT3 TT3	0	0.635463	0	0.277688	-0.66105	0.112048	3.6421e-09	-0.592063	0.182887	0.00120659
	TTCACGTCAAGCTCACTGTTGA	BnaA10g12850D	ADF3	829	DT3 TT3	0	1.36171	0	0.647939	-0.820234	0.116292	1.74806e-12	-0.671331	0.204235	0.00101241
lfcSE = standard error of the estimated log2 FC
