# Supplementary material for: Turnip mosaic virus in oilseed rape activates networks of sRNA-mediated interactions between viral and host genomes
Source: Commun Biol. 2020 Nov 23;3:702. doi: 10.1038/s42003-020-01425-y (PMC7683744; doi:10.1038/s42003-020-01425-y)
Supplement: Supplementary file 16 — Supplementary Data 14 [file 42003_2020_1425_MOESM16_ESM.xlsx]

## Sheet: Sheet1
Supplementary Data 14: TuMV vsiRNAs associated with vRNA cleavage in Drakkar and Tanto
Drakkar
vsiRNA	(-) strand	vsiRNA mean reads (rpm)	Cleavage Position	vsiRNA:vRNA target pair (5'- 3' : 3'-5')	Fragment signatures (rpm)
UUUCAUCUGGAUGUGUGCCUC	y	186.339	10231	UUUCAUCUGGAUGUGUGCCUC ||||||||||||||||||||| GACGAAAGUAGACCUACACACGGAGAGAGCGU	203.96
AUCAGCCAUUACACCUUCAAA	y	151.389	9868	AUCAGCCAUUACACCUUCAAA ||||||||||||||||||||| GCAUUAGUCGGUAAUGUGGAAGUUUGGUACAC	58.4649
CUUGAGCUGGUUCCUUAUCAA	y	41.0245	9431	CUUGAGCUGGUUCCUUAUCAA ||||||||||||||||||||| AGGAGAACUCGACCAAGGAAUAGUUCCAUCUC	14.3496
UUUUGCCUCUCUCGUUCCUUU	y	196.993	9606	UUUUGCCUCUCUCGUUCCUUU ||||||||||||||||||||| GACGAAAACGGAGAGAGCAAGGAAAAGACGGA	9.54971
UUUUGCCUCUCUCGUUCCUUUU	y	15.5127	9606	UUUUGCCUCUCUCGUUCCUUUU |||||||||||||||||||||| GACGAAAACGGAGAGAGCAAGGAAAAGACGGA	9.54971
UUUGCCUCUCUCGUUCCUUUU	y	160.36	9605	UUUGCCUCUCUCGUUCCUUUU ||||||||||||||||||||| ACGAAAACGGAGAGAGCAAGGAAAAGACGGAA	9.01639
UUUGCCUCUCUCGUUCCUUUUC	y	30.2778	9605	UUUGCCUCUCUCGUUCCUUUUC |||||||||||||||||||||| ACGAAAACGGAGAGAGCAAGGAAAAGACGGAA	9.01639
CAUCUUCAUAAUCCUCAAAGA	y	329.411	9479	CAUCUUCAUAAUCCUCAAAGA ||||||||||||||||||||| CGUGGUAGAAGUAUUAGGAGUUUCUAACGAAC	8.23308
UCGGUUCUGUUCUUCAGGUAU	y	64.387	2475	UCGGUUCUGUUCUUCAGGUAU ||||||||||||||||||||| CAAGAGCCAAGACAAGAAGUCCAUAGCACGAU	3.99988
UCCUUCUUCUCCUUCUCUGCC	y	151.95	9570	UCCUUCUUCUCCUUCUCUGCC ||||||||||||||||||||| AGAGAGGAAGAAGAGGAAGAGACGGACGAAAA	3.74989
UCCUUCUUCUCCUUCUCUGCCU	y	15.4192	9570	UCCUUCUUCUCCUUCUCUGCCU |||||||||||||||||||||| AGAGAGGAAGAAGAGGAAGAGACGGACGAAAA	3.74989
UCUCCUUCUUCUCCUUCUCUG	y	43.5477	9572	UCUCCUUCUUCUCCUUCUCUG ||||||||||||||||||||| AGAGAGAGGAAGAAGAGGAAGAGACGGACGAA	3.43323
CUCCUUCUCUGCCUGCUUUUG	y	50.8368	9562	CUCCUUCUCUGCCUGCUUUUG ||||||||||||||||||||| AGAAGAGGAAGAGACGGACGAAAACGAGCAGA	2.99991
UCUUCUCCUUCUCUGCCUGCU	y	188.395	9596	UCUUCUCCUUCUCUGCCUGCU || | ||||| ||||||| || AGAGAGCA-AGGAAAAGACGGAAGAGAGAGAG	1.88328
AGCUUCCUCAGCGCUGUUUCC	y	39.1555	9405	AGCUUCCUCAGCGCUGUUUCC ||||||||||||||||||||| CAUCUCGAAGGAGUCGCGACAAAGGCGAUACA	1.69995
UUUUGCCUCUCUCGUUCCUUU	y	196.993	9585	UUUUGCC-UCUCUCGUUCCUUU ||o|||| |||||| o|||||o GAAAAGACGGAAGAGAGAGAGGAAGAAGAGGA	0.999969
UUUUGCCUCUCUCGUUCCUUUU	y	15.5127	9585	UUUUGCC-UCUCUCGUUCCUUUU ||o|||| |||||| o|||||o| GAAAAGACGGAAGAGAGAGAGGAAGAAGAGGA	0.999969
AGUAAUCCUUCUUCUUUCCUU	y	37.1931	8372	AGUAAUCCUUCUUCUUUCCUU ||||||||||||||||||||| CGCUUCAUUAGGAAGAAGAAAGGAAAUAUGUU	0.899972
CAGAUUCCCUCUCUUUUGUGC	y	175.686	9171	CAGAUUCCCUCUCUUUUGUGC ||||||||||||||||||||| UUAGGUCUAAGGGAGAGAAAACACGGGGACCA	0.783309
UUUGCCUCUCUCGUUCCUUUU	y	160.36	9584	UUUGCC-UCUCUCGUUCCUUUU |o|||| |||||| o|||||o| AAAAGACGGAAGAGAGAGAGGAAGAAGAGGAA	0.766643
UUUGCCUCUCUCGUUCCUUUUC	y	30.2778	9584	UUUGCC-UCUCUCGUUCCUUUUC |o|||| |||||| o|||||o| AAAAGACGGAAGAGAGAGAGGAAGAAGAGGAA	0.766643
CAACUUUGUUUCAGUAUUUCU	y	32.614	8421	CAACUUUGUUUCAGUAUUUCU ||||||||||||||||||||| AAGUGUUGAAACAAAGUCAUAAAGAAGAAAGU	0.683312
CAACUUUGUUUCAGUAUUUCUU	y	25.3249	8421	CAACUUUGUUUCAGUAUUUCUU |||||||||||||||||||||| AAGUGUUGAAACAAAGUCAUAAAGAAGAAAGU	0.683312
CAUUGCGAAAUUUUAGUUUCU	y	16.9144	6692	CAUUGCGAAAUUUUAGUUUCU ||||||||||||||||||||| GCCCGUAACGCUUUAAAAUCAAAGACGGAAAC	0.616648
CAUUCGAUCUAGGUUUCGCA	y	19.7179	425	CAUUCGAUCUAGGUUUCGCA |||||||||||||||||||| UGCCGUAAGCUAGAUCCAAAGCGUUGGAGGUC	0.583315
UCUUCUCCUUCUCUGCCUGCU	y	188.395	9566	UCUUCUCCUUCUCUGCCUGCU ||||||||||||||||||||| AGGAAGAAGAGGAAGAGACGGACGAAAACGAG	0.533317
CACUUCUCUACCCAUUUUGUU	y	38.7817	6721	CACUUCUCUACCCAUUUUGUU ||||||||||||||||||||| GCAUGUGAAGAGAUGGGUAAAACAACAGAGCC	0.483319
CACUUCUCUACCCAUUUUGUUG	y	9.5319	6721	CACUUCUCUACCCAUUUUGUUG |||||||||||||||||||||| GCAUGUGAAGAGAUGGGUAAAACAACAGAGCC	0.483319
AUUCUCAUCAGUGACAUAAUU	y	15.6996	8302	AUUCUCAUCAGUGACAUAAUU ||||||||||||||||||||| ACAGUAAGAGUAGUCACUGUAUUAACGUACAA	0.383322
UGACUUUGAAGUCUCUUUCAA	y	39.0621	5387	UGACUUUGAAGUCUCUUUCAA ||||||||||||||||||||| AAGCACUGAAACUUCAGAGAAAGUUAAUCUUC	0.366655
CUUCUGCUUCGUUUCUGGG	y	9.7188	10073	CUUCUGCUUCGUUUCUGGG |||| ||| |||o |||oo AUGCGAAGUCGAUGCAGUGACUUUACCCGGUA	0.316657
CCUUCUUCUCCUUCUCUGCCU	y	146.997	9569	CCUUCUUCUCCUUCUCUGCCU ||||||||||||||||||||| GAGAGGAAGAAGAGGAAGAGACGGACGAAAAC	0.299991
UGACUUUGAAGUCUCUUUCAA	y	39.0621	5913	UGACUUUGAAGUCUCUUUCAA ||| |||| |o||||||| | AGAGACUCAAAC-UUAGAGAAAUUCUCACGCA	0.266658
AACUUUGUUUCAGUAUUUCUU	y	61.1163	8420	AACUUUGUUUCAGUAUUUCUU ||||||||||||||||||||| AGUGUUGAAACAAAGUCAUAAAGAAGAAAGUA	0.21666
UGCAGAGAAAUCUUCAGGAUC	y	545.748	6865	UGCAGAGAAAUCUUCAGGAUC ||||||||||||||||||||| CUUGACGUCUCUUUAGAAGUCCUAGUUUGGGU	0.21666
CUUUAAUCGUUUUGUGUAUGU	y	75.2272	35	CUUUAAUCGUUUUGUGUAUGU ||||||||||||||||||||| AAACGAAAUUAGCAAAACACAUACAAUACAAC	0.0166662
Drakkar-specific, not in Tanto
Tanto
vsiRNA	(-) strand	vsiRNA mean reads (rpm)	Cleavage Position	vsiRNA:vRNA target pair (5'-3' : 3'-5')	Fragment signatures (rpm)
UUUCAUCUGGAUGUGUGCCUC	y	150.365	10231	UUUCAUCUGGAUGUGUGCCUC ||||||||||||||||||||| GACGAAAGUAGACCUACACACGGAGAGAGCGU	123.225
CUCCUUCUCUGCCUGCUUUUG	y	44.2085	9562	CUCCUUCUCUGCCUGCUUUUG ||||||||||||||||||||| AGAAGAGGAAGAGACGGACGAAAACGAGCAGA	96.3404
AUCAGCCAUUACACCUUCAAA	y	129.654	9868	AUCAGCCAUUACACCUUCAAA ||||||||||||||||||||| GCAUUAGUCGGUAAUGUGGAAGUUUGGUACAC	65.9433
CAGUGCUGCUGCUUUCAUCUG	y	38.3574	10243	CAGUGCUGCUGCUUUCAUCUG ||||||||||||||||||||| GUGCGUCACGACGACGAAAGUAGACCUACACA	23.9648
UUUGCCUCUCUCGUUCCUUUU	y	115.165	9605	UUUGCCUCUCUCGUUCCUUUU ||||||||||||||||||||| ACGAAAACGGAGAGAGCAAGGAAAAGACGGAA	18.3506
UUUGCCUCUCUCGUUCCUUUUC	y	41.0508	9605	UUUGCCUCUCUCGUUCCUUUUC |||||||||||||||||||||| ACGAAAACGGAGAGAGCAAGGAAAAGACGGAA	18.3506
CAUCUUCAUAAUCCUCAAAGA	y	256.985	9479	CAUCUUCAUAAUCCUCAAAGA ||||||||||||||||||||| CGUGGUAGAAGUAUUAGGAGUUUCUAACGAAC	14.2602
CUUGAGCUGGUUCCUUAUCAA	y	23.033	9431	CUUGAGCUGGUUCCUUAUCAA ||||||||||||||||||||| AGGAGAACUCGACCAAGGAAUAGUUCCAUCUC	6.9777
UUUUGCCUCUCUCGUUCCUUU	y	136.619	9606	UUUUGCCUCUCUCGUUCCUUU ||||||||||||||||||||| GACGAAAACGGAGAGAGCAAGGAAAAGACGGA	6.83334
UUUUGCCUCUCUCGUUCCUUUU	y	18.1106	9606	UUUUGCCUCUCUCGUUCCUUUU |||||||||||||||||||||| GACGAAAACGGAGAGAGCAAGGAAAAGACGGA	6.83334
UCUCCUUCUUCUCCUUCUCUG	y	32.5063	9572	UCUCCUUCUUCUCCUUCUCUG ||||||||||||||||||||| AGAGAGAGGAAGAAGAGGAAGAGACGGACGAA	2.82316
UCUCCUUCUUCUCCUUCUCUGC	y	10.4949	9572	UCUCCUUCUUCUCCUUCUCUGC |||||||||||||||||||||| AGAGAGAGGAAGAAGAGGAAGAGACGGACGAA	2.82316
UCCUUCUUCUCCUUCUCUGCC	y	112.193	9570	UCCUUCUUCUCCUUCUCUGCC ||||||||||||||||||||| AGAGAGGAAGAAGAGGAAGAGACGGACGAAAA	2.30986
UCCUUCUUCUCCUUCUCUGCCU	y	22.8473	9570	UCCUUCUUCUCCUUCUCUGCCU |||||||||||||||||||||| AGAGAGGAAGAAGAGGAAGAGACGGACGAAAA	2.30986
UCGGUUCUGUUCUUCAGGUAU	y	38.1716	2475	UCGGUUCUGUUCUUCAGGUAU ||||||||||||||||||||| CAAGAGCCAAGACAAGAAGUCCAUAGCACGAU	2.30986
GUCCUCGUGACUUUGAUCCU	y	62.5049	1182	GUCCUCGUGACUUUGAUCCU |||||||||||||||||||| GUAACAGGAGCACUGAAACUAGGACCGUAGCA	2.00509
UCUUCUCCUUCUCUGCCUGCU	y	127.889	9566	UCUUCUCCUUCUCUGCCUGCU ||||||||||||||||||||| AGGAAGAAGAGGAAGAGACGGACGAAAACGAG	1.60407
CCUUCUUCUCCUUCUCUGCCU	y	99.562	9569	CCUUCUUCUCCUUCUCUGCCU ||||||||||||||||||||| GAGAGGAAGAAGAGGAAGAGACGGACGAAAAC	1.42762
UGUUGAGUUUUUAUAUUUU	y	42.7225	12	UGUUGAGUUUUUAUAUUUU ||||||||||||||||||| CAAUACAACUCAAAAAUAUAAAAAA	1.42762
UGUUGAGUUUUUAUAUUUUU	y	40.0291	12	UGUUGAGUUUUUAUAUUUUU |||||||||||||||||||| CAAUACAACUCAAAAAUAUAAAAAA	1.42762
UUAUGUUGAGUUUUUAUAU	y	19.4109	15	UUAUGUUGAGUUUUUAUAU ||||||||||||||||||| AUACAAUACAACUCAAAAAUAUAAAAAA	1.26722
UUAUGUUGAGUUUUUAUAUU	y	397.877	15	UUAUGUUGAGUUUUUAUAUU |||||||||||||||||||| AUACAAUACAACUCAAAAAUAUAAAAAA	1.26722
CAACUUUGUUUCAGUAUUUCU	y	17.6463	8421	CAACUUUGUUUCAGUAUUUCU ||||||||||||||||||||| AAGUGUUGAAACAAAGUCAUAAAGAAGAAAGU	0.834116
CAACUUUGUUUCAGUAUUUCUU	y	17.2748	8421	CAACUUUGUUUCAGUAUUUCUU |||||||||||||||||||||| AAGUGUUGAAACAAAGUCAUAAAGAAGAAAGU	0.834116
AACUUUGUUUCAGUAUUUCUU	y	28.6055	8420	AACUUUGUUUCAGUAUUUCUU ||||||||||||||||||||| AGUGUUGAAACAAAGUCAUAAAGAAGAAAGUA	0.769953
AGCUUCCUCAGCGCUGUUUCC	y	25.3549	9405	AGCUUCCUCAGCGCUGUUUCC ||||||||||||||||||||| CAUCUCGAAGGAGUCGCGACAAAGGCGAUACA	0.705791
UUUGCCUCUCUCGUUCCUUUU	y	115.165	9584	UUUGCC-UCUCUCGUUCCUUUU |o|||| |||||| o|||||o| AAAAGACGGAAGAGAGAGAGGAAGAAGAGGAA	0.352895
CAGAUUCCCUCUCUUUUGUGC	y	137.734	9171	CAGAUUCCCUCUCUUUUGUGC ||||||||||||||||||||| UUAGGUCUAAGGGAGAGAAAACACGGGGACCA	0.320814
AGUAAUCCUUCUUCUUUCCUU	y	26.748	8372	AGUAAUCCUUCUUCUUUCCUU ||||||||||||||||||||| CGCUUCAUUAGGAAGAAGAAAGGAAAUAUGUU	0.288733
UUUUGCCUCUCUCGUUCCUUU	y	136.619	9585	UUUUGCC-UCUCUCGUUCCUUU ||o|||| |||||| o|||||o GAAAAGACGGAAGAGAGAGAGGAAGAAGAGGA	0.272692
UUUUGCCUCUCUCGUUCCUUUU	y	18.1106	9585	UUUUGCC-UCUCUCGUUCCUUUU ||o|||| |||||| o|||||o| GAAAAGACGGAAGAGAGAGAGGAAGAAGAGGA	0.272692
UAUGUUGAGUUUUUAUAUU	y	15.9745	14	UAUGUUGAGUUUUUAUAUU ||||||||||||||||||| UACAAUACAACUCAAAAAUAUAAAAAA	0.256651
AGGAGCUUUCCCUUCUUGUGC	y	40.0291	9376	AGGAGCUUUCCCUUCUUGUGC ||||||||||||||||||||| ACAUUCCUCGAAAGGGAAGAACACGAUCCCUC	0.192488
AUGUUGAGUUUUUAUAUUUU	y	32.1348	13	AUGUUGAGUUUUUAUAUUUU |||||||||||||||||||| ACAAUACAACUCAAAAAUAUAAAAAA	0.192488
AUUCUCAUCAGUGACAUAAUU	y	11.9809	8302	AUUCUCAUCAGUGACAUAAUU ||||||||||||||||||||| ACAGUAAGAGUAGUCACUGUAUUAACGUACAA	0.144366
UUUUCCUUUAACUGUGUGCUU	y	254.663	8056	UUUUCCUUUAACUGUGUGCUU ||||||||||||||||||||| CUGUAAAAGGAAAUUGACACACGAAACAGUGU	0.128326
CAUUCGAUCUAGGUUUCGCA	y	13.7455	425	CAUUCGAUCUAGGUUUCGCA |||||||||||||||||||| UGCCGUAAGCUAGAUCCAAAGCGUUGGAGGUC	0.128326
AAGAAUCUGAUGAUGCUGU	y	19.0394	8997	AAGAAUCUGAUGAUGCUGU ||||||||||||||||||| CUGCUUCUUAGACUACUACGACAGCGCGUUGA	0.112285
UUUGAAAUCACAUCACAAUUG	y	993.484	8229	UUUGAAAUCACAUCACAAUUG ||| ||| || |||||| |o| CAGAAAAGUUU-GUCUAGUGUCAGCUACAAAG	0.0962442
AGAAUUGUGUAUCCACCAUCC	y	30.2773	3798	AGAAUUGUGUAUCCACCAUCC ||||||||||||||||||||| GGAGUCUUAACACAUAGGUGGUAGGCGUUCGA	0.0962442
AGAAUUGUGUAUCCACCAUCCG	y	69.099	3798	AGAAUUGUGUAUCCACCAUCCG |||||||||||||||||||||| GGAGUCUUAACACAUAGGUGGUAGGCGUUCGA	0.0962442
CACUUCUCUACCCAUUUUGUU	y	23.3116	6721	CACUUCUCUACCCAUUUUGUU ||||||||||||||||||||| GCAUGUGAAGAGAUGGGUAAAACAACAGAGCC	0.0802035
GGGAUCUUUCGAAAGGGCA	y	14.86	1849	GGGAUCUUUCGAAAGGGCA ||||||||||||||||||| GCAACCCUAGAAAGCUUUCCCGUCUAACACAC	0.0802035
CUUAUGCUCUGGAUUUCUGCG	y	182.592	2331	CUUAUGCUCUGGAUUUCUGCG ||||||||||||||||||||| UAGCGAAUACGAGACCUAAAGACGCUUUAGAA	0.0641628
CUUAUGCUCUGGAUUUCUGCGA	y	17.4605	2331	CUUAUGCUCUGGAUUUCUGCGA |||||||||||||||||||||| UAGCGAAUACGAGACCUAAAGACGCUUUAGAA	0.0641628
UGACGAAGAAUCUGAUGAUG	y	14.9529	9002	UGACGAAGAAUCUGAUGAUG |||||||||||||||||||| GGCAACUGCUUCUUAGACUACUACGACAGCGC	0.0481221
UUUUCCUUUAACUGUGUGCUU	y	254.663	8055	UUUUCCUUUAACUGUGUGCUU |||o| || | |||||||||| UGUAAAAGGAAAUU-GACACACGAAACAGUGU	0.0481221
UGACUUUGAAGUCUCUUUCAA	y	30.6488	5912	UGACUUUGAAGUCUCUUUCAA ||| |||||| ||||||| | AGAGACUCAAACUU-AGAGAAAUUCUCACGCA	0.0481221
CCAGAUUCCCUCUCUUUUGUG	y	10.8664	9172	CCAGAUUCCCUCUCUUUUGUG ||||||||||||||||||||| CUUAGGUCUAAGGGAGAGAAAACACGGGGACC	0.0320814
UGUUCUCGCACGUGUGAUCUU	y	99.3763	6350	UGUUCUCGCACGUGUGAUCUU ||||||||||||||||||||| CUAUACAAGAGCGUGCACACUAGAAAGUAGUA	0.0320814
UUUGAAAUCACAUCACAAUUG	y	993.484	5301	UUUGAAAUCACAUCACAAUUG ||||||||||||||||||||| AGGAAAACUUUAGUGUAGUGUUAACGAAGGUG	0.0320814
AGAGAUUUCAAAACGACCAAC	y	312.246	3597	AGAGAUUUCAAAACGACCAAC ||||||||||||||||||||| GCGAUCUCUAAAGUUUUGCUGGUUGUUUUGCC	0.0320814
GUUUUCCAGUAGUGCAAAUAA	y	12.3524	1373	GUUUUCCAGUAGUGCAAAUAA ||||||||||||||||||||| CCAUCAAAAGGUCAUCACGUUUAUUUAAAUUC	0.0320814
CUUUAAUCGUUUUGUGUAUGU	y	107.178	35	CUUUAAUCGUUUUGUGUAUGU ||||||||||||||||||||| AAACGAAAUUAGCAAAACACAUACAAUACAAC	0.0320814
UGACUUUGAAGUCUCUUUCAA	y	30.6488	5913	UGACUUUGAAGUCUCUUUCAA ||| |||| |o||||||| | AGAGACUCAAAC-UUAGAGAAAUUCUCACGCA	0.0160407
UGAGAAUCUUUGUGACACAG	y	16.2531	4508	UGAGAAUCUUUGUGACACAG |||||||||||||||||||| AACAACUCUUAGAAACACUGUGUCAGCGAAGC	0.0160407
UGCUCGGAUUGUCUCUUCGCU	y	390.632	4422	UGCUCGGAUUGUCUCUUCGCU ||||||||||||||||||||| AAGAACGAGCCUAACAGAGAAGCGAACUACUU	0.0160407
UGCUCGGAUUGUCUCUUCGCUU	y	27.3981	4422	UGCUCGGAUUGUCUCUUCGCUU |||||||||||||||||||||| AAGAACGAGCCUAACAGAGAAGCGAACUACUU	0.0160407
Tanto-specific, not in Drakkar
