# Supplementary material for: Turnip mosaic virus in oilseed rape activates networks of sRNA-mediated interactions between viral and host genomes
Source: Commun Biol. 2020 Nov 23;3:702. doi: 10.1038/s42003-020-01425-y (PMC7683744; doi:10.1038/s42003-020-01425-y)
Supplement: Supplementary file 17 — Supplementary Data 15 [file 42003_2020_1425_MOESM17_ESM.xlsx]

## Sheet: Sheet1
Supplementary Data 15: hsiRNAs associated with vRNA cleavage in Drakkar and Tanto
A. Drakkar
hsiRNA	Origin of hsiRNA Gene ID	Predicted gene function	hsiRNA reads (rpm)	Cleavage position in vRNA	hsiRNA:vRNA target pair (5'-3' : 3'-5')	Fragment signatures (rpm)
UGAUCUUGUGUUGUGAUGA	BnaC09g51800D	Disease resistance protein TAO1	2.39993	9823	UGAUCUUGUGUUGUGAUGA ||| | ||||||| |||o CGCAACUUGCACACAAC-CUAUCUAGGCAGAC	234.776
UGCUCUCCCGUAACUACGCUU	BnaA03g07040D	Disease resistance protein TAO1	2.48326	8984	UGCUCUCCCGUAACUACGCUU |||| || ||o|||| |o||| UACUACGACAGCGCGUUGA-GUGAACCUUAAG	85.1974
UCCAGAUCCUUAAAGCAAUUG	BnaC02g38690D	Disease resistance protein RPP5	1.88328	9923	UCCAGAUCCUUAAAGCAAUUG |||||o| ||||| || ||| UACGUGGUCUGGUAAUUUGGU-AACUCUUACU	16.8328
GAUCGAUUCCAUGUGUUGGAU	BnaC06g28490D	60S ribosomal protein L17-2	5.59983	9225	GAUCGAUUCCAUGUGUUGGAU ||o||||o|||| | | |o|| AAAGCUGGCUAGGGUA-AGAUCUUAGCUAUGA	11.0163
AGAAAUCAGUUCAUAAAGCUC	BnaC08g23700D	Unknown	3.98321	10189	AGAAAUCAGUUCAUAAAGCUC |||| ||| |||||| |o || AGGAUCUUCAGUAAAGUAUCUUUAGUUUACGC	9.13305
AGUUAUGCUUGUGUUGACUGA	BnaC04g51890D	Unknown	4.68319	10349	AGUUAUGCUUGUGUUGACUGA |||||||| ||| oo|| |o| UCAUUCAAUACGUACAAGGCUAAUUGCAGGAG	6.66646
CUUAGCAUCAAUCAUUUCACA	BnaC05g43760D	Non-specific lipid-transfer protein 6	2.56659	9529	CUUAGCAUCAAUCAUUUCACA |o| ||||||| | |||||| GUUUGGA-CGUAGUUCGCAAAGUGGACGGACC	3.91655
AGCUGCAUCACGAGCUUCACU	BnaC09g53150D	Retrovirus-related Pol polyprotein from transposon TNT 1-94	3.64989	9529	AGCUGCAUCACGAGCUUCACU | |||||||| | | |||||o AGUUUGGACGUAGUUCGCAAAGUGGACGGACC	3.91655
UGCGCAGAGUCUUUUUAAGUC	BnaAnng10090D	Putative UDP-arabinose 4-epimerase 4	2.23326	9262	UGCGCAGAGUCUUUUUAAGUC |||||||| | oo|o|| ||| AGCGACGCGUCUAACGGAGAU-CAGCUACCGU	2.76658
UGCGCAGAGUCUUUCUAAGUC	BnaC07g18010D	Putative UDP-arabinose 4-epimerase 4	8.98306	9262	UGCGCAGAGUCUUUCUAAGUC |||||||| | oo|||| ||| AGCGACGCGUCUAACGGAGAU-CAGCUACCGU	2.76658
UCUUGGUCGUCCAUAUCAGCC	BnaAnng23890D	Unknown	3.68322	9984	UCUUGGUCGUCCAU-AUCAGCC || | |o||||||| |||| || GACUAGCAGCGGCAGGUAGUAGUGGGUGUAAG	2.51659
CGAGCUCUUGAGUGUAUGAGA	BnaC04g39780D	Retrovirus-related Pol polyprotein from transposon TNT 1-94	2.04994	7939	CGAGCUCUUGAGUGUAUGAGA || ||| |o||| || ||||| GACGGCACGACAGCUC-CAGACUCUAAUCGAA	2.38326
AAUGGCUAAGAUGCUCUGAGC	BnaA05g09400D	Chlorophyll a-b binding protein 1, chloroplastic	4.03321	9446	AAUGGCUAAGAUGCUCU-GAGC ||||| | |||| |||| |||| UUUAUUACCCACUCUAGGAGAACUCGACCAAG	2.36659
UUAUGUUGUGGGGAUUUCGUU	BnaC04g22890D	SUPPRESSOR OF GENE SILENCING 3	2.49992	9952	UUAUGUU-GUGGGGAUUUCGUU ||||||| | ||o| ||o|||| GCAAAUACAAGCCCCUCCAAGGCAAGAGUUAC	2.2666
GUCAACAACAACGCAUGGGCC	BnaA03g15830D	Chlorophyll a-b binding protein 1, chloroplastic	2.39993	10490	GUCAACAACAACGCAUGGGCC || |||||||||o||oo | | CUUUCA-UUGUUGUUGUGUGUACUGUUUCAGU	2.1166
GAUGAUUGGGAUUUGGGGUCC	BnaA04g11150D	Disease resistance protein RML1B	1.84994	9776	GAUGAUUGGGAUUUGGGGUCC ||||||o|o| |||o|o| || UAAUCUACUAGCUCCAAAUCUC-GGUGAGAAA	2.1166
CGAAGAGGUCGUUGUCAUCAA	BnaA01g14050D	Protein NBR1 homolog	2.63325	8312	CGAAGAGGUCGUUGUCAUCAA |||| | |||o|| |||||| CGAAGCUUAUACAGUAAGAGUAGUCACUGUAU	1.38329
UGCGAGAGUAUUCUUUGAGCC	BnaA04g09730D	Genome polyprotein	7.66643	9103	UGCGAGAGUAUUCUUUGAGCC | |||o||||| |||oo ||| ACUCA-GCUUUCAUAUGAAGUCCGGGUCAAGU	1.36662
CCAUUAGCUUUGAAAGGCACC	BnaA01g14050D	NBR1 homolog	7.26644	8700	CCAUUAGCUUUGAAAGGCACC ||||o||| |o| || o|||| ACUCGGUAGUCGUAGCGUUAUGUGGGUUGGUA	1.34996
CCAUUAGCUUUGAAAGGCACCC	BnaA01g14050D	NBR1 homolog	1.76661	8700	CCAUUAGCUUUGAAAGGCACCC ||||o||| |o| || o||||| ACUCGGUAGUCGUAGCGUUAUGUGGGUUGGUA	1.34996
AGUGGAUCCAUCUGAUGUGAA	BnaA03g03830D	Probable disease resistance protein RPP1	35.3323	8857	AGUGGAUCCAUCUGAUGUGAA |||| | ||||||| |||o | CUGCUCACAU-GGUAGACCACAUCUUUAUCCC	1.33329
UCAACGAUUGUGUGAAAUGAU	BnaC05g43760D	Non-specific lipid-transfer protein 6	7.19978	9465	UCAACGAUUGUGUG-AAAUGAU |||| |||||o || ||||o|| UAGGAGUUUCUAACGAACGUUUAUUACCCACU	1.29996
CUCGGAUUUUGGCCAACCG	BnaA09g04420D	TAR1	1.68328	9748	CUCGGAUUUUGGCCAACCG |||| ||o||||| | || AAAAGAGCAUAGAACCG-UGCGCGUAGAACGA	1.21663
UAUGCUUUCACAUGAUGGAUG	BnaC06g04850D	Defensin-like protein 19	3.2499	9459	UAUGCUUUCACAUGAUGGAUG | ||||| || ||o|||| || UUCUA-ACGAACGUUUAUUACCCACUCUAGGA	1.01664
AGGUUGUUGGUGAGCCUCGAA	BnaA03g29710D	Peroxisomal fatty acid beta-oxidation multifunctional protein	2.54992	5763	AGGUUGUUGGUGAGC-CUCGAA | ||||||||||| | || ||| GCUCUGCAACAACCACUAGUGACCUUCGGGUA	0.983303
AUCUUCUCCGCGGAAGCUC	BnaAnng10090D	Putative UDP-arabinose 4-epimerase 4	8.74973	6979	AUCUUCUCCGCGGAAGCUC |||o||o||| | ||| || CGAGUAGGAGGGGCUCAUUC-AGGUAAGAAUA	0.816642
AGGUCGUUCUGUUUCCAGGGU	BnaAnng22160D	TAR1	1.71661	9130	AGGUCGUUCUGUUUCCAGGGU ||||| |o|| ||||| ||| GGUCUCCAG-AGGAAAAAGGGACCAAGAACUC	0.64998
GCACUUGCACAUGGGUUAGUC	BnaC02g36110D	Unknown	5.21651	6941	GCACUUGCACAUGGGUUA-GUC || |||||||| |||| | ||| UUCACGAGAACGUGUUCCCACUACAGACACUC	0.616648
AGGAAGUUCGAAGGAUAGACU	BnaC09g53150D	Retrovirus-related Pol polyprotein from transposon TNT 1-94	2.51659	6288	AGGAAGUUCGAAGGAUAGACU | |||||||||||o| |||| UCACU-CUUCAAGCUUCUUCUCUGUGUCAACC	0.616648
GUGGAUCCAUCUGAUGUGAAA	BnaC03g05380D	Disease resistance protein TAO1	1.78328	8856	GUGGAUCCAUCUGAUGUGAAA ||| | ||||||| |||o || UGCUCACAU-GGUAGACCACAUCUUUAUCCCC	0.449986
UGCUCCGUUCCGCAUCCGACC	BnaAnng22160D	TAR1	3.98321	4487	UGCUCCGUUCCGCAUCCGACC o||| ||||| ||||| || | GUCAGCGAAGCAAGACGUAG-CUUGUAGUACU	0.43332
CCAAGAUGAGUGCUCUCCU	BnaC09g16480D	Unknown	655.58	476	CCAAGAUGAGUGCUCUCCU ||||o| |||||||||| | GUCAGGUUUUUCUCACGAGAG-AGGAACAAAC	0.416654
UUGAGCCUGUUGUUCCUAACA	BnaC07g39070D	NBR1 homolog	3.09991	8919	UUGAGCCUGUUGUUCCUAACA ||||| ||||||o| o|||| CUGGUACUCGCACAACAGGUGUUGUCAGCUAC	0.383322
GAGCCUGUUGUUCCUAACACU	BnaC01g16550D	NBR1 homolog	2.54992	8917	GAGCCUGUUGUUCCUAACACU |||| ||||||o| o|||| | GGUACUCGCACAACAGGUGUUGUCAGCUACCG	0.366655
UCGGCGGGAAUUCCGGAAAG	BnaA09g04420D	TAR1	1.89994	10508	UCGGCGGGAAUUCCGGAAAG ||||| |o|| | |o||||| UACAAGCCG-CUUUUAUGUCUUUCAUUGUUGU	0.316657
UCGAAGAGGUCGUUGUCAUCAA	BnaA01g14050D	NBR1 homolog	1.69995	8313	UCGAAGAGGUCGUUGUCAUCAA ||||| | |||o|| |||||| UCGAAGCUUAUACAGUAAGAGUAGUCACUGUA	0.316657
GUCCUUGUGACGUAGUUCUCU	BnaC02g37450D	Cytochrome P450 81D11	3.31657	1182	GUCCUUGUGACGUAGUUCUCU |||||o||||| | | || || GUAACAGGAGCACUGAAACUAG-GACCGUAGC	0.316657
AUAUAGAAAUUGUGGGUAUACG	BnaCnng34030D	Copia protein	2.0166	8843	AUAUAGAAAUUGUGGGUAUACG | ||||||| | ||||||||o AGACCACAUCUUUAUC-CCCAUAUGUGCUAAA	0.283325
AUUCUGUAGUGUCAGAGCGGC	BnaA08g22900D	Putative F-box/kelch-repeat protein At3g24610	4.19987	2858	AUUCUGUAGUGUCAGAGCGGC ||||||| ||| || |o|oo| GGACUAAGACAACACUGUGUUGUUGUACGUAC	0.249992
GUAGAUUUUUCCACUCAUCGAG	BnaCnng34030D	Copia protein	5.33317	8563	GUAGAUUUUUCCACUCAUCGAG |o|o|o||||||||o|| | || GGUGCGUUUGAAAAGGUGGGUUG-UCACACAG	0.183328
CAUAACUCUUGCUCUUCUUCU	BnaC04g51890D	Unknown	1.78328	6794	CAUAACUCUUGCUCUUCUUCU | | ||o||||||||||oo | CACAGGA-UGGGAACGAGAAGGGAAAGAAACA	0.183328
UCGUAGAUUUUUCCACUCAUC	BnaCnng34030D	Copia protein	2.71658	8565	UCGUAGAUUUUUCCACUCAUC ||o|o|o||||||||o|| | UAGGUGCGUUUGAAAAGGUGGGUUGUCACACA	0.116663
GGGAUUAGUCCUUUGGGCCU	BnaC05g33180D	F-box protein At3g49510	4.78319	4530	GGGAUUAGUCCUUUGGGCCU | ||o||||||o||oo|| | UCACCGCUGAUCAGGGAAUUCGAACAACUCUU	0.0833308
CAGAUUAGUCCCUUGGGCCUG	BnaC09g19010D	Inactive disease resistance protein RPS4	3.41656	4530	CAGAUUAGUCCCUUGGGCCUG | ||o|||||||||oo|| || CACCG-CUGAUCAGGGAAUUCGAACAACUCUU	0.0833308
UGAGCCUGUUGUUCCUAACACU	BnaA03g46880D	NBR1 homolog	2.78325	8918	UGAGCCUGUUGUUCCUAACACU ||||| ||||||o| o|||| | UGGUACUCGCACAACAGGUGUUGUCAGCUACC	0.0333323
Drakkar-specific, not in Tanto
B. Tanto
hsiRNA	Origin of hsiRNA Gene ID	Predicted gene function	hsiRNA reads (rpm)	Cleavage position in vRNA	hsiRNA:vRNA target pair (5'-3' : 3'-5')	Fragment signatures (rpm)
UGAUCUUGUGUUGUGAUGA	BnaC08g11510D	Disease resistance protein TAO1	1.92488	9823	UGAUCUUGUGUUGUGAUGA ||| | ||||||| |||o CGCAACUUGCACACAAC-CUAUCUAGGCAGAC	157.375
CUUCAUGUGCUGCAUCAUUGU	BnaC02g15910D	RNA pseudouridine synthase 7	1.92488	9647	CUUCAUGUGCUGCAUCAUUGU |||| ||||| o|||| |||o GGGAGAAGAACACGUUGUAGGAACGGAAAGAA	5.90298
UUACCAGUAAGUCGUCUCUGG	BnaC09g33120D	unknown	2.18153	9023	UUACCAGUAAGUCGUCUCUGG ||| ||||||o||o||||o| UGCGAAUCGUCAUUUAGUAGAGGCAACUGCUU	4.60368
CCAUUAGCUUUGAAAGGCACC	BnaA01g14050D	NBR1 homolog	11.5333	8700	CCAUUAGCUUUGAAAGGCACC ||||o||| |o| || o|||| ACUCGGUAGUCGUAGCGUUAUGUGGGUUGGUA	2.21362
CCAUUAGCUUUGAAAGGCACCC	BnaA01g14050D	NBR1 homolog	6.27191	8700	CCAUUAGCUUUGAAAGGCACCC ||||o||| |o| || o||||| ACUCGGUAGUCGUAGCGUUAUGUGGGUUGGUA	2.21362
GUCCUUGUGACGUAGUUCUCU	BnaC02g37450D	Cytochrome P450 81D11	4.5716	1182	GUCCUUGUGACGUAGUUCUCU |||||o||||| | | || || GUAACAGGAGCACUGAAACUAG-GACCGUAGC	2.00509
UCAACGAUUGUGUGAAAUGAU	BnaC05g43760D	Non-specific lipid-transfer protein 6	1.98905	9465	UCAACGAUUGUGUG-AAAUGAU |||| |||||o || ||||o|| UAGGAGUUUCUAACGAACGUUUAUUACCCACU	1.97301
AGUGGAUCCAUCUGAUGUGAA	BnaA03g56180D	Disease resistance protein TAO1	15.4632	8857	AGUGGAUCCAUCUGAUGUGAA |||| | ||||||| |||o | CUGCUCACAU-GGUAGACCACAUCUUUAUCCC	0.962442
GUCAACAACAACGCAUGGGCC	BnaC04g10770D	Chlorophyll a-b binding protein 1, chloroplastic	1.97301	10490	GUCAACAACAACGCAUGGGCC || |||||||||o||oo | | CUUUCA-UUGUUGUUGUGUGUACUGUUUCAGU	0.898279
UCUUGGUCGUCCAUAUCAGCC	BnaAnng23890D	unknown	3.40063	9984	UCUUGGUCGUCCAU-AUCAGCC || | |o||||||| |||| || GACUAGCAGCGGCAGGUAGUAGUGGGUGUAAG	0.898279
CGAACUUCGAAAGGGGAUC	BnaC08g46150D	TAR1	1.65219	8666	CGAACUUCGAAAGGGGAUC || |||o|o| |o| |||| CGUUGC-UGAGGUUGUUCGCUAGGGUUGGUGU	0.609546
AAUGGCUAAGAUGCUCUGAGC	BnaA05g09410D	Chlorophyll a-b binding protein 1, chloroplastic	4.15454	9446	AAUGGCUAAGAUGCUCU-GAGC ||||| | |||| |||| |||| UUUAUUACCCACUCUAGGAGAACUCGACCAAG	0.529343
UUGAGCCUGUUGUUCCUAACA	BnaA01g14050D	NBR1 homolog	3.83373	8919	UUGAGCCUGUUGUUCCUAACA ||||| ||||||o| o|||| CUGGUACUCGCACAACAGGUGUUGUCAGCUAC	0.46518
GAGCCUGUUGUUCCUAACACU	BnaA03g46880D	NBR1 homolog	2.77504	8917	GAGCCUGUUGUUCCUAACACU |||| ||||||o| o|||| | GGUACUCGCACAACAGGUGUUGUCAGCUACCG	0.44914
UGAGCCUGUUGUUCCUAACACU	BnaA03g46880D	NBR1 homolog	5.66237	8918	UGAGCCUGUUGUUCCUAACACU ||||| ||||||o| o|||| | UGGUACUCGCACAACAGGUGUUGUCAGCUACC	0.44914
CCGAGGAGGUUGUUGUCCUUG	BnaCnng03470D	Probable mediator of RNA polymerase II transcription subunit 37e	2.06925	1629	CCGAGGAGGUUGUUGUCCUUG ||||||| ||| oo|||||o CACCGGCUCCUACAAAGGCAGGAGGAACUUUA	0.433099
UUAAUAAUAUACUCGUUACGUU	BnaA06g14780D	unknown	1.87676	9054	UUAAUAAUAUACUCGUUACGUU |o|| |||||||||o| || o| UCACAGUUCUUAUAUGAGUA-UGAGACCCACA	0.417058
UAAGGAUAUAUACAUAUACUC	BnaC05g43760D	Non-specific lipid-transfer protein 6	1.87676	9055	UAAGGAUAUAUACAUAUACUC | |o|| |||||| o|||||| UCACAGUUCU-UAUAUGAGUAUGAGACCCACA	0.384977
AGGUCGUUCUGUUUCCAGGGU	BnaAnng22160D	TAR1	2.29382	9130	AGGUCGUUCUGUUUCCAGGGU ||||| |o|| ||||| ||| GGUCUCCAG-AGGAAAAAGGGACCAAGAACUC	0.320814
CGAAGAGGUCGUUGUCAUCAA	BnaA01g14050D	NBR1 homolog	3.80165	8312	CGAAGAGGUCGUUGUCAUCAA |||| | |||o|| |||||| CGAAGCUUAUACAGUAAGAGUAGUCACUGUAU	0.304773
UGCGCAGAGUCUUUUUAAGUC	BnaAnng10090D	Putative UDP-arabinose 4-epimerase 4	2.05321	9262	UGCGCAGAGUCUUUUUAAGUC |||||||| | oo|o|| ||| AGCGACGCGUCUAACGGAGAU-CAGCUACCGU	0.288733
UGCGCAGAGUCUUUCUAAGUC	BnaC07g18010D	Putative UDP-arabinose 4-epimerase 4	6.4644	9262	UGCGCAGAGUCUUUCUAAGUC |||||||| | oo|||| ||| AGCGACGCGUCUAACGGAGAU-CAGCUACCGU	0.288733
UGCUCUCCCGUAACUACGCUU	BnaA02g04080D	Disease resistance protein TAO1	6.44836	8984	UGCUCUCCCGUAACUACGCUU |||| || ||o|||| |o||| UACUACGACAGCGCGUUGA-GUGAACCUUAAG	0.272692
UCUUGUCGGAGUUUAUGAUC	BnaA01g23650D	Adenylate isopentenyltransferase 7, mitochondrial	21.2379	8865	UCUUGUCGGAGUUUAUGAUC ||||| | |||| ||o ||| UUGAAGAACUG-CUCACAUGGUAGACCACAUC	0.24061
UCUUGUCGGAGUUUAUGAUCU	BnaC02g08450D	Adenylate isopentenyltransferase 5, chloroplastic	445.466	8865	UCUUGUCGGAGUUUAUGAUCU ||||| | |||| ||o |||| UUGAAGAACUG-CUCACAUGGUAGACCACAUC	0.24061
CCCAACUAUCUCGAACGGCCC	BnaAnng23890D	unknown	1.62011	8681	CCCAACUAUCUCG-AACGGCCC ||||||o|||| | ||||o| | AUGUGGGUUGGUAGACCGUUGCUGAGGUUGUU	0.24061
UUCUUUCUUUCGUGUUGGAUG	BnaC01g16550D	NBR1 homolog	1.65219	8405	UUCUUUCUUUCGUGUUGGAUG ||| |||||||o| |o|| || CAUAAAG-AAGAAAGUAGAGCCCACACUUGAG	0.24061
GGGAUUAGUCCUUUGGGCCU	BnaA05g32630D	DELLA protein GAI	1.60407	4530	GGGAUUAGUCCUUUGGGCCU | ||o||||||o||oo|| | UCACCGCUGAUCAGGGAAUUCGAACAACUCUU	0.208529
CCGUGAUAUUUCUGAGAAGAC	BnaCnng34030D	Copia protein	1.87676	5792	CCGUGAUAUUUCUGAGAAGAC |||| |o||| |oo|||| || AAAUGGCAAUGUAAUGGUUCUUAUGAACAGCU	0.160407
GCUUGUGGUUCGGACACUC	BnaA08g02720D	unknown	4.45931	3432	GCUUGUGGUUCGGACACUC |||| ||||| | | |||| UCAACGAA-ACCAAACAUCUGAGGAAAAUACU	0.160407
GCUUGUGGUUCGGACACUCU	BnaA08g02720D	unknown	8.67802	3432	GCUUGUGGUUCGGACACUCU |||| ||||| | | ||||o UCAACGAA-ACCAAACAUCUGAGGAAAAUACU	0.160407
GCUUGUGGUUCGAACACUC	BnaA08g02450D	unknown	2.51839	3432	GCUUGUGGUUCGAACACUC |||| ||||| | | |||| UCAACGAA-ACCAAACAUCUGAGGAAAAUACU	0.160407
GCUUGUGGUUCGAACACUCU	BnaA08g02450D	unknown	3.83373	3432	GCUUGUGGUUCGAACACUCU |||| ||||| | | ||||o UCAACGAA-ACCAAACAUCUGAGGAAAAUACU	0.160407
AUUCUCAUCAUCGUCAUCAUU	BnaA09g14980D	Disease resistance protein TAO1	2.43819	8302	AUUCUCAUCAUCGUCAUCAUU |||||||||| | ||| ||| ACAGUAAGAGUAGUCACUGUAUUAACGUACAA	0.144366
AUUCUGUAGUGUCAGAGCGGC	BnaA08g22900D	Putative F-box/kelch-repeat protein At3g24610	2.61463	2858	AUUCUGUAGUGUCAGAGCGGC ||||||| ||| || |o|oo| GGACUAAGACAACACUGUGUUGUUGUACGUAC	0.144366
UCGAAGAGGUCGUUGUCAUCAA	BnaA01g14050D	NBR1 homolog	9.35173	8313	UCGAAGAGGUCGUUGUCAUCAA ||||| | |||o|| |||||| UCGAAGCUUAUACAGUAAGAGUAGUCACUGUA	0.128326
GGAAUCUUGAUGAUGCUGCAU	BnaC02g09940D	unknown	7.31456	8997	GGAAUCUUGAUGAUGCUGCAU o||||| ||||||||||| UGCUUCUUAG-ACUACUACGACAGCGCGUUGA	0.112285
CCAAGAUUGUCAUCGUAGAAUC	BnaA02g05040D	unknown	2.66276	8604	CCAAGAUUGUCAUCGUAGAAUC | ||| |||| |||o||||| | UCGAGAUUCCAACACUAGUAUCUU-GACCAAC	0.112285
GUUCCAAAGACCUCUGAGGCU	BnaC03g18980D	Chlorophyll a-b binding protein 1, chloroplastic	2.18153	8617	GUUCCAAAGACCUCUGAGGCU |o||||| || ||||o||| | GUUGCGAGGUUCCUCGAGAUUCCAACACUAGU	0.0802035
UUUCAUCGUUCUCAGGUCGUU	BnaAnng22160D	TAR1	3.35251	7547	UUUCAUCGUUCUCAGGUCGUU ||||o| ||||||||| |oo UAAGCAAGUGGAAAGAGUCCAACGGACUUUGG	0.0802035
GCUUGAAAAUCGGACGUCU	BnaA09g04420D	TAR1	2.29382	7107	GCUUGAAAAUCGGACGUCU || |||| |||o ||oo|| CCAACGCACUUCUAGUGUGUGGAACUCUCCAU	0.0802035
UUCAUGACUUCCUUCUUCUU	BnaC07g18010D	Putative UDP-arabinose 4-epimerase 4	4.87637	6242	UUCAUGACUUCCUUCUUCUU ||| || |||||||||o oo UCAUAAGGAC-GAAGGAAGAGAGGAGUCGCUA	0.0802035
UUCAUGACUUCCUUCUUCUUU	BnaC07g18010D	Putative UDP-arabinose 4-epimerase 4	3.97809	6242	UUCAUGACUUCCUUCUUCUUU ||| || |||||||||o oo| UCAUAAGGAC-GAAGGAAGAGAGGAGUCGCUA	0.0802035
AACGACGUCAAAUAUUUCUGU	BnaA09g17530D	Vesicle-associated protein 1-4	1.92488	3220	AACGACGUCAAAUAUUUCUGU ||||||o| || |||o| ||| UUAGUUGCUGUACUUAAUAGAAACAGAAUACC	0.0802035
GUAGAUUUUUCCACUCAUCGAG	BnaCnng34030D	Copia protein	6.67293	8563	GUAGAUUUUUCCACUCAUCGAG |o|o|o||||||||o|| | || GGUGCGUUUGAAAAGGUGGGUUG-UCACACAG	0.0641628
UCUUCUCAGAAAUAUCACGGUC	BnaC03g45030D	12-oxophytodienoate reductase 3	3.24022	8231	UCUUCUCAGAAAUAUCACGGUC |||| |||o| | |||||o||| UGACAGAAAAGUUUGUCUAGUGUCAGCUACAA	0.0641628
UGUUGGUUUGGGUCUUGGAAC	BnaC07g51220D	Nicotinate phosphoribosyltransferase 1	41.5454	7583	UGUUGGUUUGGGUCUUGGAAC | |||||||||o ||||| | UACGAGAACCAAACCUUUAACCUGGGGUGGUA	0.0641628
GCACUUGCACAUGGGUUAGUC	BnaC02g36110D	unknown	10.4746	6941	GCACUUGCACAUGGGUUA-GUC || |||||||| |||| | ||| UUCACGAGAACGUGUUCCCACUACAGACACUC	0.0641628
GUGACAUACACGACGGGCAUG	BnaC01g16550D	NBR1 homolog	2.74296	2851	GUGACAUACACGACGGGCAUG ||||||o| ||o||o ||||| ACAACACUGUGU-UGUUGUACGUACCUGCUUC	0.0641628
UUUUAACCGGAUCCCCUUUCG	BnaA09g04420D	TAR1	3.16002	2780	UUUUAACCGGAUCCCCUUUCG ||o| ||||| || ||||||o UACCAAGA-UGGCCAAGCGGAAAGUAGACAAG	0.0641628
UCGGCGGGAAUUCCGGAAAG	BnaA09g04420D	TAR1	2.14945	10508	UCGGCGGGAAUUCCGGAAAG ||||| |o|| | |o||||| UACAAGCCG-CUUUUAUGUCUUUCAUUGUUGU	0.0481221
CACCGUCCUGCUGUCUUAAUC	BnaAnng36730D	TAR1	3.1119	5572	CACCGUCCUGCUGUCUUAAUC || |o| ||||||||| ||| ACGAGUCGUAAGACGACAGACAUAGUUCUAUA	0.0481221
UUGCUAUAGAUGGUUUCUGCU	BnaA03g16300D	TIM14-1	4.04226	3681	UUGCUAUAGAUGGUUUCUGCU ||||| | ||||o ||||| | CGGAAACGA-AGCUACUCAAGACCAUCUGAAG	0.0481221
UUCCGUGGGAUGGCUCAACAA	BnaAnng22160D	TAR1	5.13302	2165	UUCCGUGGGAUGGCUCAACAA ||| ||||||o||||| | | CGAACAGGAACCCUAUCGAGU-GAUAGACAAU	0.0481221
UUGUCUCUCCUUGUAAUUGCU	BnaCnng34030D	Copia protein	1.97301	1618	UUGUCUCUCCUUGUAAUUGCU oo||| ||||||| |||o| | CAAAGGCAG-GAGGAACUUUAGCUAAGGGAAU	0.0481221
AUUGUUAUGCCUAGGCUCAGA	BnaA09g16680D	Disease resistance protein TAO1	3.40063	7620	AUUGUUAUGCCUAGGCUCAGA |||o|| |o| ||| |||||| ACCGUAAUAACAUG-AUCAGAGUCUCUGAUAU	0.0320814
AUUCCAGAUGUCGAGAUCAGA	BnaC05g10980D	RNA-dependent RNA polymerase 1	1.74844	6085	AUUCCAGAUGUCGAGAUCAGA ||o||| ||||| |||| | | AGUGUAGGGUGUACAGAUCUACU-UCAAAAAG	0.0320814
AUCACAUAUGUCUAGUGGACU	BnaC09g02400D	Glutamate receptor 1.2	5.93506	6085	AUCACAUAUGUCUAG-UGGACU ||| ||o|||||||| ||o| | AGUGUAGGGUGUACAGAUCUACUUCAAAAAGA	0.0320814
AGAGAUUGAUCUGAACAAGGA	BnaC01g16550D	NBR1 homolog	70.1299	3008	AGAGAUUGAUCUGAACAAGGA ||| |||||| | ||||| o| UCCUUCUAUAACUACA-UUGUUAUUGGAAGAA	0.0320814
UCAUUGAAACCCUUCUGGAUC	BnaA01g14050D	NBR1 homolog	1.70031	2499	UCAUUGAAACCCUUCUGGAUC ||| || ||||||||| o|| CUGAAGUCAC-UUGGGAAGAGUUACAAGAGCC	0.0320814
CGUUUUCCCUGAGCUCUUGGC	BnaAnng22920D	Chlorophyll a-b binding protein 1, chloroplastic	2.05321	9122	CGUUUUCCCUGAGCUCUUGGC | ||||||||| | |||||o AGAGGAAAAAGGGAC-CAAGAACUCAGCUUUC	0.0160407
UACUAAUUCAUGAUCUGGC	BnaC09g29290D	30S ribosomal protein S7, chloroplastic	2.2457	6462	UACUAAUUCAUGAUCUGGC |||| |o|||||| || | AGGUAUGAGUGAGUACUUUACGGCUCUAUAAG	0.0160407
UCGCUCCUACAAGCACGUGAC	BnaA09g14980D	Disease resistance protein TAO1	4.10642	6371	UCGCUCCUACAAGCACGUGAC |||||||| ||||||| ||| CUGAAGCGAGGAAGUUCGUG-ACUAUACAAGA	0.0160407
AGGAUUCCCUUAGUAACGG	BnaC08g46150D	TAR1	1.62011	1086	AGGAUUCCCUUAGUAACGG ||o||||| || o||||o CCAAUCUUAAGGUAAAGGUUGCUGAUACGGUG	0.0160407
Tanto-specific, not in Drakkar
