# Supplementary material for: Turnip mosaic virus in oilseed rape activates networks of sRNA-mediated interactions between viral and host genomes
Source: Commun Biol. 2020 Nov 23;3:702. doi: 10.1038/s42003-020-01425-y (PMC7683744; doi:10.1038/s42003-020-01425-y)
Supplement: Supplementary file 18 — Supplementary Data 16 [file 42003_2020_1425_MOESM18_ESM.xlsx]

## Sheet: Sheet1
	Supplementary Data 16: DNA sequencing statistics and variant calling
		Sequencing		Mapping to Darmor-bzh
		read length (bases)	clean reads	mapped reads	% mapped	properly paired reads	% properly mapped
	Drakkar	150	122831012	120977458	98.49	107240576	87.31
	Tanto	150	122855282	119497306	97.27	106738002	86.88
		Variant calling
		raw SNPs	filtered SNPs	homozygous SNPs	heterozygous SNPs	raw Indels	filtered Indels
	Drakkar	3716045	3452779	1 782 576 (1.5 snp/kb)	1670203	767119	714714
	Tanto	3625707	3388281	1 765 824 (1.5 snp/kb)	1622457	751700	705132
