# Supplementary material for: Turnip mosaic virus in oilseed rape activates networks of sRNA-mediated interactions between viral and host genomes
Source: Commun Biol. 2020 Nov 23;3:702. doi: 10.1038/s42003-020-01425-y (PMC7683744; doi:10.1038/s42003-020-01425-y)
Supplement: Supplementary file 19 — Supplementary Data 17 [file 42003_2020_1425_MOESM19_ESM.xlsx]

## Sheet: Sheet1
	Supplementary Data 17: RNAseq, sRNAseq, and PAREseq read and mapping statistics
	RNAseq			Tophat; 1 mismatch max		Tophat; no mismatch
	sample	raw read pairs	read pairs after filtering	mapped to Drakkar transcriptome (%)	mapped to Tanto transcriptome (%)	mapped to virus (%)
	DM1	43912453	41058168 (93.5%)	0.835
	DM2	72061780	63849830 (88.6%)	0.849
	DM3	77108467	69053540 (89.6%)	0.852
	DT1	56371395	52684838 (93.5%)	0.827		0.01
	DT2	79992678	71436541 (89.3%)	0.842		0.009
	DT3	81059545	72219626 (89.1%)	0.834		0.011
	TM1	52507664	49215556 (93.7%)		0.845
	TM2	78864932	70708215 (89.7%)		0.851
	TM3	80875384	72703910 (89.9%)		0.861
	TT1	37860785	35427931 (93.6%)		0.833	0.009
	TT2	74880253	66737776 (89.1%)		0.843	0.008
	TT3	70132740	61864732 (88.2%)		0.843	0.008
	sRNAseq			Bowtie 2; -t -N 0 --end-to-end --very-sensitive --score-min C,0,0
	sample	raw reads	reads after filtering	mapped to Drakkar transcriptome (%)	mapped to Tanto transcriptome (%)	mapped to virus (%)
	DM1	56025255	27037795 (48.3%)	0.4859		0.0001
	DM2	48296781	29994399 (62.1%)	0.4192		0.0002
	DM3	66801262	49791620 (74.5%)	0.4764		0.0006
	DT1	53665478	51503121 (96.0%)	0.1338		0.6823
	DT2	50094688	42003172 (83.8%)	0.1525		0.6456
	DT3	54154789	49288670 (91.0%)	0.143		0.6528
	TM1	56422412	40102411 (71.1%)		0.4874	0.0001
	TM2	53210994	37955105 (71.3%)		0.4433	0.0002
	TM3	56518524	36275037 (64.2%)		0.4562	0.0006
	TT1	54042539	51476472 (95.3%)		0.2127	0.5424
	TT2	40112100	34302205 (85.5%)		0.2185	0.5224
	TT3	57396907	52282103 (91.1%)		0.2199	0.5091
	PAREseq			Bowtie 2; -t -N 0 --end-to-end --very-sensitive --score-min C,0,0
	sample	raw reads	reads after filtering	mapped to Drakkar transcriptome (%)	mapped to Tanto transcriptome (%)	mapped to virus (%)
	DM1	39360296	33032811 (83.9%)	0.1576		0.0056
	DM2	10330179	7596192 (73.5%)	0.6607		0
	DM3	19291097	15995324 (82.9%)	0.728		0.0003
	DT1	31138488	26715785 (85.8%)	0.2505		0.0236
	DT2	14934860	11254877 (75.4%)	0.5797		0.0913
	DT3	27356001	22031176 (80.5%)	0.6846		0.0823
	TM1	36739520	30524077 (83.1%)		0.6668	0.0394
	TM2	8138303	6283685 (77.2%)		0.6928	0
	TM3	20196721	16981513 (84.1%)		0.742	0.0002
	TT1	37590376	33071083 (88.0%)		0.645	0.0089
	TT2	10172194	7663383 (75.3%)		0.6107	0.0436
	TT3	25146645	21606965 (85.9%)		0.607	0.0662
