# Supplementary material for: Turnip mosaic virus in oilseed rape activates networks of sRNA-mediated interactions between viral and host genomes
Source: Commun Biol. 2020 Nov 23;3:702. doi: 10.1038/s42003-020-01425-y (PMC7683744; doi:10.1038/s42003-020-01425-y)
Supplement: Supplementary file 20 — Supplementary Data 18 [file 42003_2020_1425_MOESM20_ESM.xlsx]

## Sheet: Sheet1
Supplementary Data 18: Oligonucleoide primers used for RT-qPCR analysis
Gene type	Gene ID	Forward primer (5' - 3')	Reverse primer (5' - 3')	Gene annotation	Ref.
Housekeeping genes	BnaA08g11790D	AGCCTGAGGAGATATTAGCAGGAA	ATCTCACTGCAGCTCCACCAT	BnaUP1 - Unknown annotation	Zhang et al., 2014
	Bra011516	TGAAGAGCAGATTGATTTGGCT	ACACTCCATTGTCAGCCAGTT	TIP41-like Protein	Wang et al., 2014
Differentially expressed genes	BnaA01g22680D	TATACGCTCTAGTTACTCAGATGG	GCTACTGCTACTCTCTCG	MLO-like protein 6 (MLO6)
	BnaA01g10420D	CCGATCAAGATATTTGTATAGAGAGAAATG	ATTTGTAGAATAGATAACCAGCTAAACCC	Vacuolar-sorting receptor 7 (VSR7)
	BnaA01g01570D	TAACCCAAGTGTGAAGAGTGCAAAG	ACGCGGTAGATAGAGTTGGC	Thaumatin-like protein 1 (TLP1)
	BnaA04g19840D	TAGCAGGTTTCACGAGCTAAGT	TCATTGTGTCCAGCTAAGCGTC	Squamosa promoter-binding-like protein 3 (SPL3)
	BnaC05g47910D	TCCCAAAGGTTCTTGGAGATTTGATAG	CTACTTCCTTGTCGTAACCCGAG	Dicer-like 2 (DCL2)
	BnaA05g14760D	ATGCTATTATATTGATTATCGTAACAGCCC	ACAAAGAGAAACACACTACAATAAACCC	Argnaute 2 (AGO2)
