# Supplementary material for: Turnip mosaic virus in oilseed rape activates networks of sRNA-mediated interactions between viral and host genomes
Source: Commun Biol. 2020 Nov 23;3:702. doi: 10.1038/s42003-020-01425-y (PMC7683744; doi:10.1038/s42003-020-01425-y)
Supplement: Supplementary file 21 — Supplementary Data 19 [file 42003_2020_1425_MOESM21_ESM.xlsx]

## Sheet: Sheet2
Supplementary Data 19: Oligonucleotide adapaters and primers used for 5'RACE analysis
Primer type	Name	Nucleic acid sequences (5' - 3')	Gene annotations
5' RACE adapter	5'RACE Adapter	GCUGAUGGCGAUGAAUGAACACUGCGUUUGCUGGCUUUGAUGAAA	-
5' RACE adapter primers	5'RACE outer primer	GCTGATGGCGATGAATGAACACTG	-
	5'RACE inner primer	CGCGGATCCGAACACTGCGTTTGCTGGCTTTGATG
Gene-specific (nested) primers	BnaA07g13830D-1	TTTCTCCTCCTTCTCCGC	Auxin Response Factor 10 (ARF10)
	BnaA07g13830D-2	CTTTCTCCTCCTTCTCCGCCTC
	BnaAnng18540D-1	GGGAGAAGCGAAGACAGT	Scarecrow-like 6 (SCL6)
	BnaAnng18540D-2	GTCGGGAGAAGCGAAGACAGTG
	BnaA05g14760D-1	CCATTACATAATGCAGTCTCTGCTCC	Argonaute 2 (AGO2)
	BnaA09g14980D-1	GACCAACCTCTTCCCTG	TARGET OF AVTB OBERATION 1 (TAO1)
	BnaA09g14980D-2	CACACAGGTTTCATCAAAGG
	BnaCnng44780D-1	GTTTGGTTCAGACACAATGAAACG	Biogenesis of Lysosome-related organelles complex 1 subunit 2 (BL1S2)
	BnaCnng44780D-2	CGATGTTGATGATGACGACACTCAG
	BnaA01g34730D-1	CATGAGAGAAGGTTGGAAGC	APETALA 2 (AP2)
